# Supplementary material for: Carriage and Transmission of mcr-1 in Salmonella Typhimurium and Its Monophasic 1,4,[5],12:i:- Variants from Diarrheal Outpatients: a 10-Year Genomic Epidemiology in Guangdong, Southern China
Source: Microbiol Spectr. 2023 Jan 11;11(1):e03119-22. doi: 10.1128/spectrum.03119-22 (PMC9927551; doi:10.1128/spectrum.03119-22)
Supplement: Supplemental file 2 — Supplemental material. Download spectrum.03119-22-s0002.xlsx, XLSX file, 0.4 MB [file spectrum.03119-22-s0002.xlsx]

## Sheet: Table S1
Table S1. Metadata of 5354 clinical Salmonella isolates in this study
City	Hospital	2009			2010			2011			2012			2013			2014			2015			2016			2017			2018			2019			All
		Strain	colistin resistance	mcr-1 prevalence	Strain	colistin resistance	mcr-1 prevalence	Strain	colistin resistance	mcr-1 prevalence	Strain	colistin resistance	mcr-1 prevalence	Strain	colistin resistance	mcr-1 prevalence	Strain	colistin resistance	mcr-1 prevalence	Strain	colistin resistance	mcr-1 prevalence	Strain	colistin resistance	mcr-1 prevalence	Strain	colistin resistance	mcr-1 prevalence	Strain	colistin resistance	mcr-1 prevalence	Strain	colistin resistance	mcr-1 prevalence	Strain	colistin resistance		mcr-1 prevalence
Guangzhou	GZ1	0	0	0	3	0	0	0	0	0	11	0	0	2	0	0	14	0	0	16	1	0	6	1	1	8	0	0	0	0	0	2	0	0	62	2	0.0322581	1	0.016129
	GZ2	0	0	0	0	0	0	0	0	0	36	0	0	27	0	0	51	2	2	84	2	2	99	1	1	77	5	5	22	1	1	35	0	0	431	11	0.025522	11	0.025522
	GZ3	2	0	0	3	0	0	4	0	0	3	0	0	0	0	0	5	0	0	1	0	0	6	0	0	5	0	0	1	0	0	1	0	0	31	0	0	0	0
	GZ4	1	0	0	3	0	0	1	0	0	7	0	0	16	0	0	45	2	1	42	3	3	50	2	2	69	2	2	22	1	1	39	0	0	295	10	0.0338983	9	0.0305085
	GZ5	0	0	0	26	0	0	15	0	0	16	0	0	8	0	0	40	0	0	35	2	2	0	0	0	0	0	0	0	0	0	0	0	0	140	2	0.0142857	2	0.0142857
	GZ6	0	0	0	0	0	0	0	0	0	0	0	0	0	0	0	0	0	0	0	0	0	18	0	0	23	0	0	6	0	0	4	0	0	51	0	0	0	0
	GZ7	3	0	0	4	0	0	1	0	0	1	0	0	0	0	0	0	0	0	0	0	0	0	0	0	0	0	0	0	0	0	0	0	0	9	0	0	0	0
	GZ8	1	0	0	3	0	0	1	0	0	3	0	0	2	0	0	4	0	0	1	0	0	7	0	0	5	0	0	7	0	0	0	0	0	34	0	0	0	0
	GZ9	3	0	0	1	0	0	0	0	0	1	0	0	0	0	0	1	0	0	0	0	0	0	0	0	0	0	0	0	0	0	0	0	0	6	0	0	0	0
	GZ10	0	0	0	4	0	0	4	0	0	4	0	0	6	0	0	8	0	0	11	0	0	12	0	0	5	0	0	4	0	0	1	0	0	59	0	0	0	0
	GZ11	0	0	0	0	0	0	0	0	0	0	0	0	0	0	0	0	0	0	0	0	0	0	0	0	0	0	0	0	0	0	1	0	0	1	0	0	0	0
Shenzhen	SZ1	0	0	0	0	0	0	0	0	0	0	0	0	0	0	0	0	0	0	0	0	0	0	0	0	0	0	0	2	0	0	0	0	0	2	0	0	0	0
	SZ2	0	0	0	0	0	0	0	0	0	0	0	0	0	0	0	0	0	0	0	0	0	0	0	0	0	0	0	7	0	0	0	0	0	7	0	0	0	0
	SZ3	0	0	0	0	0	0	0	0	0	0	0	0	0	0	0	0	0	0	0	0	0	0	0	0	0	0	0	10	0	0	0	0	0	10	0	0	0	0
Zhuhai	ZH1	0	0	0	0	0	0	1	0	0	0	0	0	0	0	0	2	0	0	4	1	0	7	1	0	12	0	0	6	1	1	2	0	0	34	3	0.0882353	1	0.0294118
	ZH2	8	0	0	15	0	0	15	0	0	1	1	1	19	0	0	93	0	0	54	0	0	68	6	5	91	3	3	96	0	0	36	0	0	496	10	0.0201613	9	0.0181452
	ZH3	0	0	0	0	0	0	0	0	0	0	0	0	0	0	0	7	2	2	18	4	4	20	2	2	19	2	2	19	0	0	5	0	0	88	10	0.113636	10	0.113636
	ZH4	0	0	0	0	0	0	0	0	0	0	0	0	0	0	0	10	0	0	0	0	0	0	0	0	0	0	0	0	0	0	0	0	0	10	0	0	0	0
Foshan	FS1	0	0	0	0	0	0	0	0	0	0	0	0	0	0	0	0	0	0	0	0	0	0	0	0	0	0	0	1	0	0	5	0	0	6	0	0	0	0
	FS2	0	0	0	0	0	0	0	0	0	4	0	0	0	0	0	0	0	0	0	0	0	0	0	0	0	0	0	0	0	0	0	0	0	4	0	0	0	0
	FS3	0	0	0	0	0	0	10	0	0	10	0	0	2	0	0	17	0	0	8	1	1	19	3	3	25	0	0	30	0	0	6	0	0	127	4	0.0314961	4	0.0314961
	FS4	0	0	0	0	0	0	0	0	0	10	0	0	4	0	0	16	0	0	23	2	2	12	1	1	48	2	2	23	0	0	0	0	0	136	5	0.0367647	5	0.0367647
Shaoguan	SG1	0	0	0	1	0	0	1	0	0	0	0	0	1	0	0	9	0	0	3	0	0	7	1	1	6	0	0	10	0	0	6	0	0	44	1	0.0227273	1	0.0227273
	SG2	0	0	0	0	0	0	0	0	0	0	0	0	0	0	0	9	0	0	4	2	2	17	3	3	19	3	3	22	1	1	9	2	2	80	11	0.1375	11	0.1375
	SG3	2	0	0	0	0	0	0	0	0	0	0	0	0	0	0	0	0	0	0	0	0	0	0	0	0	0	0	0	0	0	0	0	0	2	0	0	0	0
Zhanjiang	ZJ1	7	0	0	0	0	0	0	0	0	0	0	0	0	0	0	0	0	0	0	0	0	0	0	0	0	0	0	0	0	0	0	0	0	7	0	0	0	0
	ZJ2	0	0	0	0	0	0	0	0	0	0	0	0	0	0	0	4	0	0	0	0	0	0	0	0	0	0	0	0	0	0	0	0	0	4	0	0	0	0
Jiangmen	JM1	0	0	0	0	0	0	5	0	0	0	0	0	6	0	0	21	1	1	38	3	3	34	3	3	64	2	2	44	0	0	18	0	0	230	9	0.0391304	9	0.0391304
	JM2	0	0	0	3	0	0	1	0	0	0	0	0	3	0	0	8	0	0	5	0	0	6	0	0	11	1	1	7	0	0	3	0	0	47	1	0.0212766	1	0.0212766
	JM3	0	0	0	0	0	0	0	0	0	0	0	0	5	1	0	8	0	0	23	0	0	20	4	4	23	2	2	5	0	0	19	0	0	103	7	0.0679612	6	0.0582524
Maoming	MM1	0	0	0	12	0	0	8	0	0	0	0	0	9	0	0	43	0	0	45	9	9	49	11	11	101	13	13	87	1	1	38	0	0	392	34	0.0867347	34	0.0867347
Heyuan	HY1	0	0	0	0	0	0	0	0	0	0	0	0	1	0	0	27	0	0	29	0	0	28	10	10	29	5	5	27	0	0	15	0	0	156	15	0.0961538	15	0.0961538
Yangjiang	YJ1	4	0	0	7	0	0	9	0	0	1	0	0	22	2	1	99	2	2	109	6	6	65	10	10	95	7	7	74	0	0	51	0	0	536	27	0.0503731	26	0.0485075
Dongguan	DG1	4	0	0	0	0	0	0	0	0	0	0	0	0	0	0	0	0	0	0	0	0	0	0	0	0	0	0	0	0	0	0	0	0	4	0	0	0	0
	DG2	7	0	0	18	0	0	10	0	0	2	0	0	3	0	0	33	1	1	35	4	4	30	7	7	107	4	3	18	0	0	1	1	1	264	17	0.0643939	16	0.0606061
	DG3	0	0	0	0	0	0	0	0	0	0	0	0	5	0	0	39	2	1	28	4	3	25	4	2	52	1	1	23	0	0	2	0	0	174	11	0.0632184	7	0.0402299
	DG4	0	0	0	0	0	0	0	0	0	6	0	0	15	0	0	19	1	1	33	1	1	24	2	2	61	2	2	43	0	0	9	0	0	210	6	0.0285714	6	0.0285714
	DG5	0	0	0	0	0	0	0	0	0	0	0	0	3	0	0	38	0	0	44	2	1	27	0	0	72	0	0	1	0	0	0	0	0	185	2	0.0108108	1	0.00540541
	DG6	0	0	0	0	0	0	0	0	0	0	0	0	0	0	0	1	0	0	0	0	0	0	0	0	0	0	0	0	0	0	0	0	0	1	0	0	0	0
Zhongshan	ZS1	7	0	0	29	0	0	12	0	0	18	2	2	25	1	0	78	11	11	113	1	1	70	4	3	84	5	4	21	0	0	4	0	0	461	24	0.0520607	21	0.0455531
	ZS2	0	0	0	8	0	0	5	0	0	2	0	0	0	0	0	26	1	1	43	2	0	13	1	0	39	1	1	34	0	0	14	0	0	184	5	0.0271739	2	0.0108696
	ZS3	0	0	0	0	0	0	0	0	0	0	0	0	0	0	0	8	0	0	2	0	0	2	0	0	6	0	0	4	0	0	0	0	0	22	0	0	0	0
Huizhou	HZ1	5	0	0	0	0	0	0	0	0	0	0	0	0	0	0	0	0	0	0	0	0	0	0	0	0	0	0	0	0	0	0	0	0	5	0	0	0	0
Jieyang	JY1	1	0	0	0	0	0	0	0	0	0	0	0	0	0	0	0	0	0	0	0	0	0	0	0	0	0	0	0	0	0	0	0	0	1	0	0	0	0
	JY2	0	0	0	0	0	0	0	0	0	0	0	0	8	1	1	13	0	0	26	2	2	39	2	1	70	6	5	32	0	0	13	0	0	201	11	0.0547264	9	0.0447761
unknown	unknown	1	0	0	1	0	0	0	0	0	0	0	0	0	0	0	0	0	0	0	0	0	0	0	0	0	0	0	0	0	0	0	0	0	2	0	0	0	0
Total		56	0	0	141	0	0	103	0	0	136	3	3	192	5	2	796	25	23	877	52	46	780	79	72	1226	66	63	708	5	5	339	3	3	5354	238	0.0444527	217	0.0405304

## Sheet: Table S2
Table S2. Comprehensive information of 217 mcr-1-positive Salmonella isolates in this study
Isolates	CST MIC	Conjugation	Assembly Level	Illumina sequencing	Illumina sequencing Coverage	ONT sequening	ONT sequencing Coverage	mcr-1 location	mcr-1-carrying plasmid size	mcr-1-positive IncHI2 plasmid genetic environments	Year	Sex	Age	City	Serovar	MIC	Conjugation MIC	PBRT	Conjugation PBRT	MLST	Biosample	Assembly
12E089	4	√	scaffold	Yes	266.4388			P1	48944		2012	Male	02-00-00	Zhuhai	1,4,[5],12:i:-	AMP,CHL,FFC,CTX,CAZ,GEN,CIP,DOX,S/T,CST	AMP,CHL,CST	HI2,HI2A,FIA,FII,FIB,P1	P1	34	SAMN18869355	GCA_018275345.1
12E374	8	√	complete (Chromosome: 4991644 bp; plasmid1: 138361 bp; plasmid2: 57627 bp; plasmid3: 3830 bp)	Yes	268.327	Yes	65.4695	I2	57627		2012	Male	00-10-06	Zhongshan	Typhimurium	DOX,CST	CST	HI2,I2	I2	34	SAMN18869356	GCA_018274285.1
12E375	4	√	scaffold	Yes	271.105			I2	57627		2012	Female	00-07-23	Zhongshan	1,4,[5],12:i:-	AMP,CHL,FFC,GEN,CIP,DOX,CST	CHL,CST	HI2,I2	I2	34	SAMN18869357	GCA_018274295.1
13E0360	4	√	scaffold	Yes	264.285			HI2		Ⅰ	2013	Female	11-00-00	Yangjiang	1,4,[5],12:i:-	AMP,CHL,FFC,GEN,CIP,DOX,S/T,CST	CHL,CST	HI2	HI2	34	SAMN18869358	GCA_018274265.1
13E0814	8		scaffold	Yes	368.165			X4	33309		2013	Male	01-00-00	Jieyang	Typhimurium	CHL,CTX,CIP,DOX,S/T,CST		HI2,HI2A,I1,X4		34	SAMN18869359	GCA_018274225.1
14E0060	4		scaffold	Yes	275.443			HI2		Ⅶ	2014	Male	33-00-00	Zhongshan	1,4,[5],12:i:-	AMP,CHL,FFC,DOX,S/T,CST		HI2,HI2A		34	SAMN18869360	GCA_018274205.1
14E0094	8		scaffold	Yes	373.015	Yes	107.289	unknown			2014	Female	01-00-00	Guangzhou	1,4,[5],12:i:-	CHL,FFC,GEN,AMK,CIP,DOX,S/T,CST		HI2,HI2A		34	SAMN18869361	GCA_018274165.1
14E0210	4		scaffold	Yes	354.063			HI2		Ⅰ	2014	Female	03-04-00	Zhongshan	1,4,[5],12:i:-	AMP,FFC,CAZ,CIP,DOX,S/T,CST		HI2,HI2A		34	SAMN18869362	GCA_018274135.1
14E0273	4	√	scaffold	Yes	204.8732			X4	33309		2014	Male	01-03-00	Jiangmen	1,4,[5],12:i:-	AMP,CHL,FFC,CTX,GEN,CIP,DOX,S/T,CST	CHL,CST	HI2,HI2A,X4	X4	34	SAMN18869363	GCA_018274235.1
14E0337	4		scaffold	Yes	323.189			HI2		Ⅰ	2014	Male	00-06-09	Dongguan	1,4,[5],12:i:-	CHL,FFC,GEN,AMK,CIP,DOX,S/T,CST		HI2,HI2A		34	SAMN18869364	GCA_018274095.1
14E0356	4	√	scaffold	Yes	304.181			X4	33309		2014	Male	29-00-00	Dongguan	1,4,[5],12:i:-	AMP,CHL,FFC,GEN,CIP,DOX,S/T,CST	CHL,CST	HI2,HI2A,X4	X4	34	SAMN18869365	GCA_018274175.1
14E0715	8	√	scaffold	Yes	288.975			unknown			2014	Male	01-00-00	Zhuhai	Typhimurium	CHL,FFC,GEN,AMK,CIP,DOX,S/T,CST	CHL,CST	HI2,HI2A,P1	P1	34	SAMN18869366	GCA_018274065.1
14E0720	4	√	scaffold	Yes	340.399			HI2		Ⅶ	2014	Male	02-00-00	Zhuhai	1,4,[5],12:i:-	AMP,CHL,FFC,AMK,DOX,S/T,CST	CHL,FFC,S/T,CST	HI2,HI2A	HI2	34	SAMN18869367	GCA_018274125.1
14E0841	8	√	scaffold	Yes	274.948			HI2		Ⅱ	2014	Male	01-00-00	Yangjiang	1,4,[5],12:i:-	CHL,FFC,DOX,S/T,CST	CHL,CST	HI2,HI2A,N	HI2,N	34	SAMN18869368	GCA_018273985.1
14E0999	8		complete (Chromosome: 4906960 bp; plasmid1: 185892 bp; plasmid2: 40084 bp; plasmid3: 2238 bp; plasmid4: 2097 bp)	Yes	280.001	Yes	125.956	X4			2014	Male	01-00-00	Zhongshan	1,4,[5],12:i:-	AMP,CHL,FFC,GEN,CIP,DOX,S/T,CST		HI2,HI2A,X4		8067	SAMN18869369	GCA_018274085.1
14E1005	8		scaffold	Yes	328.885	Yes	276.842	chromosome			2014	Female	00-11-14	Zhongshan	Typhimurium	AMP,CHL,FFC,CTX,CAZ,GEN,DOX,S/T,FOS,CST		HI2,HI2A,I1		34	SAMN18869370	GCA_018273995.1
14E1010	8		scaffold	Yes	279.432			X4	33310		2014	Male	00-06-06	Zhongshan	1,4,[5],12:i:-	AMP,CHL,FFC,GEN,CIP,DOX,S/T,CST		HI2,HI2A,X4		34	SAMN18869371	GCA_018273965.1
14E1018	4		scaffold	Yes	292.821			unknown			2014	Female	04-00-00	Zhongshan	Typhimurium	AMP,CHL,FFC,DOX,S/T,CST		A/C1,P1,I2		19	SAMN18869372	GCA_018274015.1
14E1020	8	√	scaffold	Yes	318.054			unknown			2014	Male	00-02-04	Zhongshan	Typhimurium	AMP,CHL,FFC,CAZ,CIP,DOX,S/T,FOS,CST	AMP,CHL,CST	A/C1,P1,I2	I2	19	SAMN18869373	GCA_018274005.1
14E1048	8		scaffold	Yes	332.736			HI2		Ⅵ	2014	Male	01-04-00	Zhongshan	1,4,[5],12:i:-	AMP,CHL,FFC,CTX,DOX,S/T,FOS,CST		HI2,HI2A		34	SAMN18869374	GCA_018272815.1
14E1049	8	√	scaffold	Yes	312.585	Yes	260.326	I2	62098		2014	Female	00-06-00	Zhongshan	1,4,[5],12:i:-	AMP,CTX,DOX,CST	AMP,CST	I1,I2	I2	34	SAMN18869375	GCA_018272705.1
14E1050	8	√	scaffold	Yes	247.745	Yes	169.084	I2	62098		2014	Male	00-06-13	Zhongshan	1,4,[5],12:i:-	AMP,CTX,CAZ,DOX,CST	AMP,CST	I1,I2	I2	34	SAMN18869376	GCA_018272765.1
14E1172	4		scaffold	Yes	306.678			X4			2014	Male	00-07-00	Dongguan	1,4,[5],12:i:-	CHL,FFC,AMK,CIP,DOX,S/T,CST		HI2,HI2A,X4		34	SAMN18869377	GCA_018272345.1
14E1234	8		scaffold	Yes	365.829			HI2		Ⅰ	2014	Female	01-00-00	Yangjiang	1,4,[5],12:i:-	AMP,CHL,FFC,CAZ,GEN,CIP,DOX,CST		HI2,HI2A		34	SAMN18869378	GCA_018272735.1
14E1517	4		scaffold	Yes	223.388			X4	33309		2014	Male	00-05-00	Guangzhou	Typhimurium	AMP,CHL,FFC,GEN,CIP,DOX,S/T,CST		HI2,HI2A,X4		34	SAMN18869379	GCA_018273485.1
14E1642	4	√	scaffold	Yes	278.942			X4	33309		2014	Female	00-05-00	Guangzhou	Typhimurium	AMP,CHL,DOX,S/T,FOS,CST	CHL,DOX,S/T,FOS,CST	HI2,HI2A,X4	X4	34	SAMN18869380	GCA_018272985.1
14E1721	8	√	scaffold	Yes	339.795			X4	33317		2014	Female	00-09-10	Zhongshan	Typhimurium	AMP,CHL,FFC,GEN,CIP,DOX,S/T,CST	AMP,CHL,CST	FII,HI2,HI2A,X1,X4	X4	34	SAMN18869381	GCA_018272665.1
14E1744	8		complete (Chromosome: 5076171 bp; plasmid1: 86199 bp; plasmid2: 34645 bp; plasmid3: 6647 bp; plasmid4: 4740 bp; plasmid 5:4074 bp; plasmid 6:2238 bp)	Yes	344.291	Yes	214.55	X4	34645		2014	Male	00-08-00	Zhongshan	1,4,[5],12:i:-	AMP,CHL,FFC,CTX,CAZ,GEN,DOX,S/T,CST		I1,X4		34	SAMN18869382	GCA_018273035.1
15E2020	4	√	scaffold	Yes	224.645			HI2		Ⅸ	2015	Male	00-03-00	Maoming	1,4,[5],12:i:-	AMP,CHL,FFC,CTX,GEN,DOX,S/T,FOS,CST	AMP,CHL,FFC,CTX,GEN,DOX,S/T,FOS,CST	HI2,HI2A,N	HI2,N	34	SAMN18869383	GCA_018272725.1
15E013	8		scaffold	Yes	162.642	Yes	209.444	HI2		Ⅶ	2015	Female	01-00-00	Yangjiang	Typhimurium	CHL,FFC,CTX,AMK,DOX,FOS,CST		HI2		34	SAMN18869384	GCA_018273945.1
15E025	8	√									2015	Male	00-11-09	Jiangmen	1,4,[5],12:i:-	CHL,FFC,CTX,GEN,AMK,CIP,DOX,S/T,FOS,CST	CHL,FFC,CTX,GEN,FOS,CST		HI2
15E044	8		complete (Chromosome: 5002140 bp; plasmid1: 223656 bp; plasmid2: 5430 bp; plasmid3: 3384 bp)	Yes	195.385	Yes	82.4642	HI2	223656	Ⅵ	2015	Male	01-00-00	Dongguan	1,4,[5],12:i:-	AMP,CHL,FFC,CTX,CAZ,GEN,S/T,FOS,CST		HI2A,HI2		34	SAMN18869385	GCA_018273905.1
15E062	8										2015	Male	00-05-00	Dongguan	Typhimurium	CHL,FFC,CTX,GEN,AMK,DOX,FOS,CST
15E083	8	√									2015	Male	00-09-00	Maoming	1,4,[5],12:i:-	CHL,FFC,CTX,GEN,AMK,DOX,FOS,CST	CHL,FFC,CTX,GEN,DOX,FOS,CST		HI2
15E098	8		scaffold	Yes	191.681			unknown			2015	Female	00-03-00	Yangjiang	Typhimurium	AMP,CHL,FFC,CTX,GEN,DOX,FOS,CST		FIB(S),HI2,HI2A		19	SAMN18869386	GCA_018531345.1
15E135	8		scaffold	Yes	171.475			HI2		Ⅵ	2015	Male	01-05-00	Dongguan	1,4,[5],12:i:-	AMP,CHL,FFC,CTX,GEN,DOX,FOS,CST		HI2,HI2A		34	SAMN18869387	GCA_018273915.1
15E138	8										2015	Male	00-06-00	Maoming	1,4,[5],12:i:-	CHL,FFC,CTX,GEN,AMK,DOX,FOS,CST
15E141	8		scaffold	Yes	183.855			HI2		Ⅵ	2015	Female	01-00-00	Maoming	1,4,[5],12:i:-	CHL,FFC,CTX,AMK,DOX,FOS,CST		HI2,HI2A		34	SAMN18869388	GCA_018273885.1
15E164	8	√	scaffold	Yes	194.252			HI2		Ⅵ	2015	Male	01-07-00	Zhuhai	1,4,[5],12:i:-	AMP,CHL,FFC,CTX,GEN,AMK,DOX,S/T,FOS,CST	AMP,CHL,FFC,GEN,FOS,CST	HI2,HI2A	HI2	34	SAMN18869389	GCA_018273865.1
15E165	4										2015	Female	00-06-00	Zhuhai	1,4,[5],12:i:-	AMP,CHL,FFC,CTX,GEN,DOX,S/T,FOS,CST
15E173	8	√	scaffold	Yes	189.239			HI2		Ⅲ	2015	Male	00-10-00	Dongguan	Typhimurium	AMP,CHL,FFC,CTX,CIP,DOX,S/T,CST	AMP,CHL,FFC,CTX,CST	HI2,HI2A,FIB,FII	HI2	6020	SAMN18869390	GCA_018273835.1
15E175	4		complete (Chromosome: 4927035 bp; plasmid1: 183120 bp; plasmid2: 92869 bp; plasmid3: 4074 bp; plasmid4: 3554 bp)	Yes	198.712	Yes	141.805	HI2	183210	Ⅵ	2015	Male	00-09-00	Dongguan	Typhimurium	AMP,CHL,FFC,CTX,GEN,AMK,DOX,S/T,FOS,CST		HI2,HI2A,p0111		34	SAMN18869391	GCA_018273805.1
15E183	4	√									2015	Male	00-08-00	Maoming	1,4,[5],12:i:-	AMP,CHL,FFC,CTX,GEN,DOX,S/T,FOS,CST	AMP,CHL,FFC,CTX,GEN,S/T,FOS,CST	HI2,HI2A	HI2
15E186	16	√	scaffold	Yes	194.0038			unknown			2015	Female	00-09-00	Jieyang	1,4,[5],12:i:-	AMP,CHL,FFC,CTX,GEN,CIP,DOX,S/T,FOS,CST	AMP,CHL,FFC,CTX,GEN,CIP,DOX,S/T,FOS,CST	HI2,HI2A	HI2	34	SAMN18869392	GCA_018273825.1
15E299	8		scaffold	Yes	257.932			HI2		Ⅵ	2015	Male	27-00-00	Guangzhou	Typhimurium	AMP,CTX,CAZ,CIP,DOX,CST		FIB,FII,HI2,HI2A		34	SAMN18869393	GCA_018273765.1
15E303	4										2015	Male	02-04-00	Guangzhou	Typhimurium	AMP,CHL,FFC,CTX,CIP,DOX,S/T,FOS,CST		FII,HI2,Q1
15E318	8		scaffold	Yes	193.294	Yes	525.109	unknown			2015	Female	00-05-02	Dongguan	Typhimurium	AMP,CHL,FFC,CTX,GEN,AMK,DOX,S/T,CST		B/O/K/Z,HI2,HI2A,FII,FIB		34	SAMN18869394	GCA_018531355.1
15E325	4										2015	Male	00-11-00	Dongguan	1,4,[5],12:i:-	AMP,FFC,CTX,CAZ,AMK,CST		HI2,HI2A
15E341	8		scaffold	Yes	132.009	Yes	592.899	unknown			2015	Male	04-00-00	Jieyang	Typhimurium	AMP,CHL,FFC,GEN,AMK,DOX,S/T,CST		HI2,HI2A,I2,N		34	SAMN18869395	GCA_018273745.1
15E368	8		scaffold	Yes	188.886			HI2		Ⅵ	2015	Male	01-10-00	Dongguan	Typhimurium	CAZ,GEN,CIP,S/T,CST		HI2,HI2A,FII(S)		19	SAMN18869396	GCA_018531395.1
15E384	4										2015	Female	00-09-00	Shaoguan	1,4,[5],12:i:-	AMP,CHL,FFC,CTX,CIP,DOX,S/T,FOS,CST		HI2,HI2A,I1
15E396	4		scaffold	Yes	195.606			HI2		Ⅵ	2015	Female	00-09-00	Yangjiang	1,4,[5],12:i:-	AMP,CHL,FFC,CTX,GEN,DOX,S/T,CST		HI2,HI2A		34	SAMN18869397	GCA_018273685.1
15E444	8	√	complete (Chromosome: 5000784 bp; plasmid1: 221163 bp; plasmid2: 5430 bp)	Yes	289.853	Yes	214.004	HI2	221163	Ⅵ	2015	Male	00-07-12	Jiangmen	1,4,[5],12:i:-	AMP,CHL,FFC,CTX,AMK,DOX,S/T,FOS,CST	AMP,CHL,FFC,CTX,FOS,CST	HI2,HI2A	HI2	34	SAMN18869398	GCA_018273645.1
15E446	8	√	scaffold	Yes	172.532			HI2		Ⅵ	2015	Male	00-06-00	Maoming	1,4,[5],12:i:-	AMP,CHL,FFC,CTX,GEN,AMK,DOX,FOS,CST	AMP,CHL,FFC,CTX,GEN,FOS,CST	HI2,HI2A	HI2	34	SAMN18869399	GCA_018273775.1
15E447	8		scaffold	Yes	226.997			HI2		Ⅵ	2015	Female	00-10-00	Maoming	1,4,[5],12:i:-	AMP,CHL,FFC,CTX,GEN,AMK,DOX,FOS,CST		HI2,HI2A		34	SAMN18869400	GCA_018273715.1
15E468	8	√	scaffold	Yes	183.289	Yes	80.437	HI2		Ⅵ	2015	Female	00-10-00	Foshan	1,4,[5],12:i:-	AMP,CHL,FFC,CTX,CAZ,GEN,AMK,DOX,S/T,FOS,CST	AMP,CHL,FFC,CTX,GEN,FOS,CST	HI2,HI2A	HI2	34	SAMN18869401	GCA_018273705.1
15E482	16	√									2015	Female	00-09-00	Guangzhou	1,4,[5],12:i:-	AMP,CHL,FFC,CTX,GEN,AMK,CIP,DOX,FOS,CST	AMP,CHL,FFC,CTX,GEN,FOS,CST		HI2
15E486	16										2015	Male	01-00-00	Guangzhou	1,4,[5],12:i:-	AMP,CHL,FFC,CTX,GEN,AMK,DOX,FOS,CST
15E492	8	√	scaffold	Yes	209.748			HI2		Ⅵ	2015	Male	00-11-00	Guangzhou	1,4,[5],12:i:-	AMP,CHL,FFC,CTX,GEN,AMK,DOX,S/T,FOS,CST	AMP,CHL,FFC,CTX,GEN,S/T,FOS,CST	HI2,HI2A	HI2	34	SAMN18869402	GCA_018273665.1
15E495	8	√									2015	Male	01-00-00	Guangzhou	1,4,[5],12:i:-	AMP,CHL,FFC,CTX,GEN,AMK,DOX,S/T,FOS,CST	AMP,CHL,FFC,CTX,GEN,S/T,FOS,CST		HI2
15E498	16	√									2015	Male	00-08-00	Guangzhou	1,4,[5],12:i:-	AMP,CHL,FFC,CTX,GEN,AMK,DOX,S/T,FOS,CST	AMP,CHL,FFC,CTX,GEN,FOS,CST		HI2
15E504	8	√									2015	Male	59-00-00	Zhuhai	1,4,[5],12:i:-	AMP,CHL,FFC,CTX,GEN,AMK,DOX,S/T,FOS,CST	AMP,CHL,FFC,CTX,GEN,FOS,CST		HI2
15E505	8	√	scaffold	Yes	171.65			HI2		Ⅸ	2015	Male	00-01-00	Maoming	1,4,[5],12:i:-	AMP,CHL,FFC,CTX,GEN,AMK,DOX,S/T,FOS,CST	AMP,CHL,FFC,CTX,FOS,CST	HI2,HI2A,N	HI2,N	34	SAMN18869403	GCA_018273595.1
15E508	16		scaffold	Yes	191.361			HI2		Ⅵ	2015	Female	00-09-00	Maoming	1,4,[5],12:i:-	AMP,CHL,FFC,CTX,GEN,AMK,DOX,FOS,CST		HI2,HI2A		34	SAMN18869404	GCA_018273585.1
15E519	8		scaffold	Yes	182.416			HI2		Ⅵ	2015	Female	00-05-00	Yangjiang	1,4,[5],12:i:-	AMP,CHL,FFC,CTX,GEN,AMK,DOX,S/T,FOS,CST		HI2,HI2A		34	SAMN18869405	GCA_018273625.1
15E523	8										2015	Male	01-00-00	Zhongshan	1,4,[5],12:i:-	AMP,CHL,FFC,CTX,GEN,AMK,DOX,S/T,FOS,CST
15E525	8										2015	Female	25-00-00	Foshan	1,4,[5],12:i:-	AMP,CHL,FFC,CTX,GEN,AMK,S/T,FOS,CST
15E527	8	√									2015	Male	07-00-00	Shaoguan	1,4,[5],12:i:-	AMP,CHL,FFC,CTX,GEN,AMK,S/T,FOS,CST	AMP,CHL,FFC,CTX,GEN,S/T,FOS,CST		HI2
15E549	4	√									2015	Male	NA	Dongguan	1,4,[5],12:i:-	AMP,CHL,FFC,CTX,GEN,AMK,CIP,DOX,S/T,CST	CHL,CST		HI2
15E556	8	√	complete (Chromosome: 5000439 bp; plasmid1: 255698 bp; plasmid2: 6218 bp; plasmid3: 5430 bp)	Yes	180.502	Yes	119.114	HI2	255698	Ⅵ	2015	Male	03-01-00	Jiangmen	1,4,[5],12:i:-	AMP,CHL,FFC,CTX,GEN,AMK,CIP,DOX,S/T,FOS,CST	AMP,CHL,FFC,CTX,GEN,DOX,FOS,CST	HI2,HI2A	HI2	34	SAMN18869406	GCA_018273505.1
15E584	8		scaffold	Yes	185.096			HI2		Ⅵ	2015	Male	00-06-00	Zhuhai	1,4,[5],12:i:-	AMP,CHL,FFC,CTX,GEN,AMK,CIP,DOX,S/T,FOS,CST		HI2,HI2A		34	SAMN18869407	GCA_018272565.1
15ESS0365	4	√	scaffold	Yes	318.371			X4	34613		2015	Female	02-00-00	Yangjiang	1,4,[5],12:i:-	AMP,CHL,FFC,GEN,CIP,DOX,S/T,CST	CHL,CST	HI2,HI2A,X4	X4	34	SAMN18869408	GCA_018273545.1
15ESS2035	4		scaffold	Yes	219.784			HI2		Ⅵ	2015	Male	00-11-00	Yangjiang	1,4,[5],12:i:-	AMP,DOX,S/T,CST		HI2,HI2A		34	SAMN18869409	GCA_018272545.1
15ESS2082	4	√	scaffold	Yes	267.65	Yes	119.546	X4	33309		2015	Male	49-00-00	Foshan	Typhimurium	AMP,CHL,FFC,GEN,CIP,DOX,S/T,CST	CHL,CST	FIB,FII,HI2,HI2A,X4,p0111	X4	34	SAMN18869410	GCA_018531305.1
16E003	8	√									2016	Male	00-06-01	Zhongshan	1,4,[5],12:i:-	AMP,CHL,FFC,CTX,CAZ,AMK,CIP,DOX,S/T,FOS,CST	AMP,CHL,FFC,CTX,GEN,CST		HI2
16E014	8	√									2016	Male	04-03-00	Yangjiang	1,4,[5],12:i:-	AMP,CHL,FFC,CTX,GEN,AMK,DOX,S/T,FOS,CST	AMP,CHL,FFC,CTX,GEN,S/T,FOS,CST		HI2
16E017	8	√	complete (Chromosome: 4991020 bp; plasmid1: 190201 bp; plasmid2: 6760 bp; plasmid 3:4074 bp; plasmid 4: 3769 bp; plasmid 5: 3384 bp)	Yes	235.529	Yes	62.997	HI2	190201	Ⅶ	2016	Male	00-11-00	Zhuhai	Typhimurium	AMP,CHL,FFC,GEN,AMK,CIP,DOX,S/T,CST	CHL,DOX,S/T,CST	HI2,HI2A	HI2	5401	SAMN18869411	GCA_018531285.1
16E031	8	√									2016	Male	01-00-00	Zhuhai	1,4,[5],12:i:-	AMP,CHL,FFC,CTX,GEN,AMK,CIP,DOX,S/T,CST	AMP,CHL,FFC,CTX,GEN,S/T,FOS,CST		HI2
16E033	4	√	scaffold	Yes	181.308	Yes	213.589	unknown			2016	Male	02-02-00	Yangjiang	Typhimurium	AMP,CHL,FFC,CTX,GEN,CIP,S/T,FOS,CST	AMP,CHL,FFC,CTX,GEN,S/T,FOS,CST	HI2,HI2A,X4,FIB(S),FII(S)	HI2	34	SAMN18869412	GCA_018272425.1
16E036	16	√	scaffold	Yes	199.975			HI2		Ⅵ	2016	Female	02-00-00	Maoming	Typhimurium	AMP,CHL,FFC,CTX,CIP,DOX,S/T,FOS,CST	AMP,CHL,CST	HI2,HI2A	HI2	34	SAMN18869413	GCA_018273345.1
16E058	8	√									2016	Male	00-05-23	Jiangmen	1,4,[5],12:i:-	AMP,CHL,FFC,CTX,CAZ,GEN,AMK,CIP,DOX,S/T,FOS,CST	AMP,CHL,CST		HI2
16E059	4		scaffold	Yes	190.81			HI2		Ⅵ	2016	Male	01-00-00	Foshan	1,4,[5],12:i:-	AMP,CHL,FFC,CTX,GEN,DOX,S/T,FOS,CST		HI2,HI2A		34	SAMN18869414	GCA_018273565.1
16E061	8										2016	Female	02-00-00	Foshan	1,4,[5],12:i:-	AMP,CHL,FFC,CTX,GEN,DOX,S/T,FOS,CST
16E073	8	√	scaffold	Yes	193.935			X4	33309		2016	Male	01-00-00	Yangjiang	1,4,[5],12:i:-	AMP,CHL,FFC,GEN,CIP,DOX,S/T,CST	AMP,CHL,CST	FIA,FIB,FIC(FII),X4,Y,P1	X4	19	SAMN18869415	GCA_018531315.1
16E084	8										2016	Female	00-05-03	Zhongshan	1,4,[5],12:i:-	AMP,CHL,FFC,CTX,GEN,AMK,CIP,DOX,S/T,FOS,CST
16E088	8	√	scaffold	Yes	166.354			HI2		Ⅶ	2016	Male	00-06-00	Guangzhou	Typhimurium	AMP,CHL,FFC,CTX,CAZ,GEN,AMK,CIP,DOX,S/T,CST	CHL,FFC,CTX,CST	FII,HI2,HI2A,I1	HI2	5401	SAMN18869416	GCA_018273525.1
16E095	8	√									2016	Male	01-00-00	Yangjiang	1,4,[5],12:i:-	AMP,CHL,FFC,CTX,CAZ,GEN,AMK,CIP,DOX,S/T,CST	CHL,CST		X4
16E098	8		scaffold	Yes	174.011			unknown			2016	Male	05-00-00	Dongguan	1,4,[5],12:i:-	AMP,CHL,FFC,CTX,GEN,AMK,DOX,S/T,FOS,CST		FII,HI2,HI2A		34	SAMN18869417	GCA_018273425.1
16E101	8	√									2016	Female	01-00-00	Dongguan	1,4,[5],12:i:-	AMP,CHL,FFC,CTX,GEN,AMK,DOX,FOS,CST	AMP,CHL,FFC,CTX,GEN,DOX,FOS,CST		HI2
16E103	8	√									2016	Female	01-00-00	Dongguan	1,4,[5],12:i:-	AMP,CHL,FFC,CTX,GEN,AMK,DOX,S/T,FOS,CST	AMP,CHL,FFC,CTX,GEN,FOS,CST		HI2
16E104	8										2016	Male	08-00-00	Heyuan	1,4,[5],12:i:-	AMP,CHL,FFC,CTX,GEN,AMK,CIP,DOX,S/T,FOS,CST
16E110	8		scaffold	Yes	203.335			HI2		Ⅵ	2016	Male	00-11-00	Heyuan	1,4,[5],12:i:-	AMP,CHL,FFC,CTX,GEN,AMK,DOX,S/T,FOS,CST		HI2,HI2A		34	SAMN18869418	GCA_018273465.1
16E111	8	√	scaffold	Yes	206.301			HI2		Ⅵ	2016	Female	01-00-00	Heyuan	1,4,[5],12:i:-	AMP,CHL,FFC,CTX,GEN,AMK,DOX,S/T,FOS,CST	AMP,CHL,FFC,CTX,GEN,S/T,FOS,CST	HI2,HI2A	HI2	34	SAMN18869419	GCA_018273415.1
16E113	8	√									2016	Female	00-05-00	Maoming	1,4,[5],12:i:-	AMP,CHL,FFC,CTX,GEN,AMK,CIP,DOX,S/T,FOS,CST	AMP,CHL,FFC,CTX,GEN,S/T,FOS,CST		HI2,N
16E115	8	√	scaffold	Yes	170.355			HI2		Ⅵ	2016	Male	01-08-00	Zhongshan	Typhimurium	AMP,CHL,FFC,CTX,GEN,AMK,CIP,DOX,S/T,FOS,CST	AMP,CHL,CTX,GEN,FOS,CST	HI2,HI2A	HI2	34	SAMN18869420	GCA_018531265.1
16E122	8										2016	Female	02-00-00	Jiangmen	1,4,[5],12:i:-	AMP,CHL,FFC,CTX,GEN,AMK,DOX,FOS,CST
16E123	8	√									2016	Male	01-09-00	Heyuan	1,4,[5],12:i:-	AMP,CHL,FFC,CTX,GEN,AMK,DOX,S/T,FOS,CST	AMP,CHL,FFC,CTX,GEN,S/T,FOS,CST		HI2
16E124	8	√									2016	Male	00-10-00	Heyuan	1,4,[5],12:i:-	AMP,CHL,FFC,CTX,GEN,AMK,DOX,S/T,FOS,CST	AMP,CHL,FFC,CTX,GEN,S/T,FOS,CST		HI2
16E125	8										2016	Male	05-00-00	Heyuan	1,4,[5],12:i:-	AMP,CHL,FFC,CTX,GEN,AMK,DOX,S/T,FOS,CST
16E130	8		scaffold	Yes	187.752			HI2		Ⅵ	2016	Male	02-00-00	Shaoguan	1,4,[5],12:i:-	AMP,CHL,FFC,CTX,GEN,AMK,DOX,S/T,FOS,CST		HI2,HI2A		34	SAMN18869421	GCA_018273385.1
16E132	8	√									2016	Male	00-07-00	Shaoguan	1,4,[5],12:i:-	AMP,CHL,FFC,CTX,GEN,AMK,DOX,FOS,CST	AMP,CHL,FFC,CTX,GEN,FOS,CST		HI2
16E137	4		scaffold	Yes	167.953			HI2		Ⅵ	2016	Female	01-00-00	Jieyang	1,4,[5],12:i:-	AMP,CHL,FFC,CTX,CAZ,GEN,AMK,DOX,S/T,FOS,CST		B/O/K/Z,HI2,HI2A		34	SAMN18869422	GCA_018273405.1
16E144	8	√									2016	Female	00-05-00	Maoming	1,4,[5],12:i:-	AMP,CHL,FFC,CTX,CAZ,GEN,AMK,DOX,S/T,FOS,CST	AMP,CHL,FFC,CTX,GEN,S/T,FOS,CST		HI2,N
16E146	8										2016	Male	00-01-00	Maoming	1,4,[5],12:i:-	AMP,CHL,FFC,CTX,GEN,AMK,DOX,S/T,FOS,CST
16E147	8	√									2016	Male	01-00-00	Maoming	1,4,[5],12:i:-	AMP,CHL,FFC,CTX,GEN,AMK,DOX,S/T,FOS,CST	AMP,CHL,FFC,CTX,GEN,S/T,FOS,CST		HI2
16E150	4	√	scaffold	Yes	160.029			HI2		Ⅵ	2016	Unknown	53-00-00	Foshan	1,4,[5],12:i:-	AMP,CHL,FFC,CTX,GEN,AMK,DOX,S/T,FOS,CST	AMP,CHL,FFC,CTX,GEN,S/T,FOS,CST	HI2,HI2A	HI2	34	SAMN18869423	GCA_018531245.1
16E159	8										2016	Female	01-00-00	Jiangmen	1,4,[5],12:i:-	AMP,CHL,FFC,CTX,GEN,AMK,CIP,DOX,S/T,FOS,CST
16E161	8										2016	Male	02-04-24	Guangzhou	1,4,[5],12:i:-	AMP,CHL,FFC,CTX,GEN,AMK,CIP,DOX,S/T,FOS,CST
16E170	8		scaffold	Yes	194.31			HI2		Ⅵ	2016	Male	00-07-00	Jiangmen	1,4,[5],12:i:-	AMP,CHL,FFC,CTX,GEN,AMK,DOX,FOS,CST		HI2,HI2A		34	SAMN18869424	GCA_018273365.1
16E175	8										2016	Male	00-07-00	Zhuhai	1,4,[5],12:i:-	AMP,CHL,FFC,CTX,GEN,AMK,DOX,S/T,FOS,CST
16E181	8										2016	Male	02-00-00	Zhuhai	1,4,[5],12:i:-	AMP,CHL,FFC,CTX,GEN,AMK,CIP,DOX,S/T,FOS,CST
16E198	8	√	scaffold	Yes	175.534			HI2		Ⅵ	2016	Female	00-06-00	Maoming	Typhimurium	AMP,CHL,FFC,CTX,GEN,AMK,CIP,DOX,S/T,FOS,CST	AMP,CHL,FFC,CTX,GEN,FOS,CST	HI2,HI2A	HI2	34-SLV	SAMN18869425	GCA_018273005.1
16E205	8										2016	Female	01-01-00	Yangjiang	1,4,[5],12:i:-	AMP,CHL,FFC,CTX,AMK,DOX,S/T,FOS,CST
16E214	8	√	scaffold	Yes	198.373			X4	33309		2016	Unknown	01-00-00	Foshan	Typhimurium	AMP,CHL,FFC,AMK,DOX,S/T,CST	AMP,CHL,CST	X4	X4	19	SAMN18869426	GCA_018272885.1
16E220	8										2016	Male	01-00-00	Jiangmen	1,4,[5],12:i:-	AMP,CHL,FFC,CTX,GEN,AMK,DOX,S/T,FOS,CST
16E225	8	√									2016	Male	01-10-00	Heyuan	1,4,[5],12:i:-	AMP,CHL,FFC,CTX,GEN,AMK,CIP,S/T,FOS,CST	AMP,CHL,FFC,CTX,GEN,S/T,FOS,CST		HI2
16E226	8										2016	Male	00-08-00	Heyuan	1,4,[5],12:i:-	AMP,CTX,GEN,AMK,DOX,FOS,CST
16E236	8		scaffold	Yes	184.829			HI2		Ⅵ	2016	Male	01-00-00	Maoming	Typhimurium	AMP,CHL,FFC,CTX,GEN,AMK,CIP,DOX,S/T,FOS,CST		HI2,HI2A		34-SLV	SAMN18869427	GCA_018424745.1
16E242	8		complete (Chromosome: 5005393 bp; plasmid1: 254841 bp)	Yes	188.75	Yes	278.943	HI2	254841	Ⅶ	2016	Female	00-11-00	Shaoguan	1,4,[5],12:i:-	AMP,CHL,FFC,CTX,GEN,AMK,DOX,S/T,FOS,CST		HI2,HI2A,N		34	SAMN18869428	GCA_018272925.1
16E243	8										2016	Male	01-00-00	Shaoguan	1,4,[5],12:i:-	AMP,CHL,FFC,CTX,GEN,AMK,DOX,S/T,FOS,CST
16E255	8	√	scaffold	Yes	162.888			HI2		Ⅵ	2016	Male	00-02-00	Zhuhai	1,4,[5],12:i:-	AMP,CHL,FFC,CTX,GEN,AMK,DOX,S/T,FOS,CST	AMP,CHL,FFC,CTX,GEN,S/T,FOS,CST	HI2,HI2A	HI2	34	SAMN18869429	GCA_018272855.1
16E282	8	√									2016	Male	02-06-00	Heyuan	1,4,[5],12:i:-	AMP,CHL,FFC,CTX,AMK,DOX,S/T,FOS,CST	AMP,CHL,CTX,FOS,CST		HI2
16E283	8	√	complete (Chromosome: 5074041 bp; plasmid1: 233866 bp; plasmid2: 4072 bp)	Yes	167.867	Yes	121.956	HI2	233866	Ⅳ	2016	Male	02-00-00	Heyuan	1,4,[5],12:i:-	AMP,CHL,CTX,AMK,DOX,S/T,FOS,CST	AMP,CHL,CTX,FOS,CST	HI2,HI2A	HI2	34	SAMN18869430	GCA_018272775.1
16E287	8	√									2016	Female	02-00-00	Dongguan	1,4,[5],12:i:-	AMP,CHL,FFC,CTX,GEN,AMK,DOX,S/T,FOS,CST	AMP,CHL,FFC,CTX,FOS,CST		HI2
16E289	8										2016	Female	04-00-00	Dongguan	1,4,[5],12:i:-	AMP,CHL,FFC,CTX,GEN,AMK,DOX,S/T,FOS,CST
16E298	8										2016	Male	01-00-00	Dongguan	1,4,[5],12:i:-	AMP,CHL,FFC,CTX,GEN,AMK,DOX,FOS,CST
16E301	8		scaffold	Yes	180.28			HI2		Ⅵ	2016	Male	01-00-00	Dongguan	1,4,[5],12:i:-	AMP,CHL,FFC,CTX,GEN,AMK,DOX,S/T,FOS,CST		HI2,HI2A		34	SAMN18869431	GCA_018272805.1
16E308	8	√									2016	Male	01-00-00	Dongguan	1,4,[5],12:i:-	AMP,CHL,FFC,CTX,CAZ,GEN,AMK,CIP,DOX,FOS,CST	AMP,CHL,CTX,CST		I2
16E312	8		complete (Chromosome: 4959147 bp; plasmid1: 256664 bp; plasmid2: 11324 bp)	Yes	170.885	Yes	115.427	HI2	256664	Ⅵ	2016	Male	01-00-00	Dongguan	1,4,[5],12:i:-	AMP,CHL,FFC,CTX,GEN,AMK,DOX,S/T,FOS,CST		HI2,HI2A		34	SAMN18869432	GCA_018272945.1
16E314	8	√									2016	Male	00-01-25	Dongguan	1,4,[5],12:i:-	AMP,CHL,FFC,CTX,AMK,DOX,S/T,FOS,CST	AMP,CHL,FFC,CTX,FOS,CST		HI2
16E315	8	√									2016	Male	00-07-00	Maoming	1,4,[5],12:i:-	AMP,CHL,FFC,CTX,GEN,AMK,DOX,S/T,FOS,CST	AMP,CHL,FFC,CTX,GEN,S/T,FOS,CST		HI2
16E317	4										2016	Male	01-00-00	Zhuhai	1,4,[5],12:i:-	AMP,CTX,AMK,DOX,S/T,FOS,CST
16E351	8	√									2016	Male	01-00-00	Jiangmen	1,4,[5],12:i:-	AMP,CHL,FFC,CTX,AMK,DOX,FOS,CST	AMP,CHL,FFC,CTX,AMK,FOS,CST		HI2,N
16E364	8	√									2016	Male	01-00-00	Maoming	1,4,[5],12:i:-	AMP,CHL,FFC,CTX,DOX,S/T,FOS,CST	AMP,CHL,CTX,S/T,FOS,CST		HI2
16E366	4	√	scaffold	Yes	172.636			HI2		Ⅸ	2016	Female	02-00-00	Zhuhai	1,4,[5],12:i:-	AMP,CHL,FFC,CTX,GEN,DOX,S/T,FOS,CST	AMP,CHL,FFC,GEN,S/T,FOS,CST	HI2,HI2A,N	HI2,N	34	SAMN18869433	GCA_018272905.1
16E467	8										2016	Female	25-00-00	Guangzhou	1,4,[5],12:i:-	AMP,CHL,FFC,CTX,GEN,DOX,S/T,FOS,CST
16E484	8	√									2016	Male	20-00-00	Guangzhou	1,4,[5],12:i:-	AMP,CHL,FFC,CTX,GEN,DOX,S/T,FOS,CST	AMP,CHL,FFC,CTX,GEN,S/T,FOS,CST		HI2
16E487	8										2016	Male	01-06-00	Jiangmen	1,4,[5],12:i:-	AMP,CHL,FFC,CTX,DOX,S/T,FOS,CST
16E488	4	√	scaffold	Yes	163.059			HI2		Ⅸ	2016	Male	01-00-00	Maoming	1,4,[5],12:i:-	AMP,CHL,FFC,CTX,GEN,DOX,S/T,FOS,CST	AMP,CHL,FFC,CTX,GEN,S/T,FOS,CST	HI2,HI2A,N	HI2,N	34	SAMN18869434	GCA_018272965.1
16ESS0102	4		scaffold	Yes	208.582	Yes	158.374	X4			2016	Male	00-04-00	Yangjiang	1,4,[5],12:i:-	AMP,CHL,FFC,GEN,CIP,DOX,S/T,CST		HI2,HI2A,X4		34	SAMN18869435	GCA_018272845.1
16ESS0103	4	√	scaffold	Yes	334.113			X4	33309		2016	Male	00-05-00	Yangjiang	1,4,[5],12:i:-	AMP,CHL,FFC,GEN,CIP,DOX,S/T,CST	CHL,CST	HI2,HI2A,X4	X4	34	SAMN18869436	GCA_018272685.1
16ESS0215	4	√	complete (Chromosome: 4801139 bp; plasmid1: 256633 bp; plasmid2: 49298 bp; plasmid3: 10047 bp)	Yes	295.974	Yes	153.484	P1	49298		2016	Female	01-00-00	Dongguan	Typhimurium	AMP,CHL,FFC,CIP,DOX,S/T,CST	CHL,CST	HI1A,HI1B,P1	P1	36	SAMN18869437	GCA_018272285.1
16ESS0300	4		complete (Chromosome: 5001951 bp; plasmid1: 258199 bp; plasmid2: 5430 bp)	Yes	299.67	Yes	103.356	HI2	258199	Ⅸ	2016	Male	01-00-00	Maoming	1,4,[5],12:i:-	AMP,CHL,FFC,CTX,GEN,CIP,DOX,S/T,FOS,CST		HI2,HI2A,N		34	SAMN18869438	GCA_018272185.1
16ESS0308	4	√	scaffold	Yes	275.888			X4	33309		2016	Female	01-02-00	Yangjiang	Typhimurium	AMP,CHL,DOX,S/T,CST	CHL,CST	HI2,HI2A,X4	X4	34	SAMN18869439	GCA_018273245.1
16ESS1055	4		scaffold	Yes	300.874	Yes	46.6689	HI2		Ⅷ	2016	Female	00-06-00	Yangjiang	1,4,[5],12:i:-	AMP,CHL,FFC,GEN,CIP,DOX,S/T,CST		HI2,HI2A		34	SAMN18869440	GCA_018272065.1
16ESS1059	4	√	complete (Chromosome: 4969149 bp; plasmid1: 185087 bp; plasmid2: 33309 bp)	Yes	263.671	Yes	114.34	X4	33309		2016	Male	00-04-00	Yangjiang	1,4,[5],12:i:-	AMP,CHL,FFC,GEN,CIP,DOX,S/T,CST	CHL,CST	HI2,HI2A,X4	X4	34	SAMN18869441	GCA_018273065.1
17E004	8	√	scaffold	Yes	176.798			HI2		Ⅸ	2017	Male	79-00-00	Jiangmen	1,4,[5],12:i:-	AMP,CHL,FFC,CTX,GEN,DOX,S/T,FOS,CST	AMP,CHL,FFC,CTX,GEN,S/T,FOS,CST	HI2,HI2A,N	HI2,N	34	SAMN18869442	GCA_018271965.1
17E009	8	√									2017	Male	00-03-00	Maoming	1,4,[5],12:i:-	AMP,CHL,FFC,CTX,GEN,DOX,S/T,FOS,CST	AMP,CHL,FFC,CTX,GEN,S/T,FOS,CST		HI2
17E011	8	√	scaffold	Yes	154.426			HI2		Ⅵ	2017	Female	01-00-00	Maoming	Typhimurium	AMP,CHL,FFC,CTX,GEN,CIP,DOX,S/T,FOS,CST	AMP,CHL,FFC,CTX,GEN,DOX,S/T,FOS,CST	HI2,HI2A	HI2	34-SLV	SAMN18869443	GCA_018272165.1
17E019	8										2017	Male	52-00-00	Heyuan	1,4,[5],12:i:-	AMP,CHL,FFC,CTX,GEN,DOX,S/T,FOS,CST
17E020	8		scaffold	Yes	194.433			HI2		Ⅵ	2017	Male	01-00-00	Heyuan	1,4,[5],12:i:-	AMP,CHL,FFC,CTX,GEN,DOX,S/T,FOS,CST		HI2,HI2A		34	SAMN18869444	GCA_018272245.1
17E027	8	√									2017	Male	02-00-00	Jiangmen	1,4,[5],12:i:-	AMP,CHL,FFC,CTX,GEN,DOX,S/T,FOS,CST	AMP,CHL,FFC,CTX,GEN,S/T,FOS,CST		HI2
17E041	8	√	scaffold	Yes	178.445			HI2		Ⅸ	2017	Female	01-00-00	Maoming	1,4,[5],12:i:-	AMP,CHL,FFC,CTX,GEN,DOX,S/T,FOS,CST	AMP,CHL,FFC,CTX,GEN,S/T,FOS,CST	HI2,HI2A,N	HI2,N	34	SAMN18869445	GCA_018273305.1
17E043	8	√									2017	Female	01-06-00	Zhuhai	1,4,[5],12:i:-	AMP,CHL,FFC,CTX,GEN,DOX,S/T,FOS,CST	AMP,CHL,FFC,CTX,GEN,S/T,FOS,CST		HI2
17E047	8	√	complete (Chromosome: 5042474 bp; plasmid1: 254654 bp; plasmid2: 92730 bp; plasmid3: 3384 bp)	Yes	173.275	Yes	82.6563	HI2	254654	Ⅴ	2017	Male	01-09-00	Zhongshan	1,4,[5],12:i:-	AMP,CHL,FFC,CTX,DOX,S/T,FOS,CST	AMP,CHL,FFC,CTX,DOX,S/T,FOS,CST	HI2,HI2A,p0111	HI2	34	SAMN18869446	GCA_018272605.1
17E050	8										2017	Female	00-01-00	Maoming	1,4,[5],12:i:-	AMP,CHL,FFC,CTX,DOX,S/T,FOS,CST
17E052	8		scaffold	Yes	186.51			I2	59763		2017	Female	00-04-03	Guangzhou	1,4,[5],12:i:-	AMP,CHL,FFC,CTX,GEN,DOX,CST		HI2,HI2A,I2		34	SAMN18869447	GCA_018272645.1
17E058	8										2017	Male	00-01-00	Jieyang	1,4,[5],12:i:-	AMP,CHL,FFC,CTX,GEN,DOX,S/T,FOS,CST
17E060	8	√									2017	Male	01-00-00	Maoming	1,4,[5],12:i:-	AMP,CHL,FFC,CTX,GEN,CIP,DOX,S/T,FOS,CST	AMP,CHL,FFC,CTX,GEN,FOS,CST		HI2
17E074	8	√	scaffold	Yes	243.929			HI2		Ⅵ	2017	Male	00-08-00	Zhuhai	Typhimurium	AMP,CHL,FFC,CTX,GEN,CIP,DOX,S/T,FOS,CST	CHL,FFC,CTX,GEN,DOX,S/T,FOS,CST	HI2,HI2A,FII,FIB	HI2,FII,FIB	34	SAMN18869448	GCA_018272615.1
17E102	8	√	scaffold	Yes	166.438	Yes	291.894	HI2	248891	Ⅵ	2017	Female	01-00-00	Shaoguan	1,4,[5],12:i:-	AMP,CHL,FFC,CTX,GEN,CIP,DOX,S/T,FOS,CST	AMP,CHL,FFC,CTX,GEN,S/T,FOS,CST	HI2,HI2A	HI2	34	SAMN18869449	GCA_018272585.1
17E108	4	√	scaffold	Yes	156.4627			HI2		Ⅵ	2017	Male	00-02-00	Yangjiang	Typhimurium	AMP,CHL,FFC,CTX,GEN,DOX,FOS,CST	AMP,CHL,FFC,CTX,GEN,FOS,CST	HI2,HI2A,FII,FIB	HI2,FII	34	SAMN18869450	GCA_018272525.1
17E137	8	√									2017	Male	01-00-00	Dongguan	1,4,[5],12:i:-	AMP,CHL,CTX,CAZ,DOX,CST	AMP,CHL,CTX,CST		X4
17E164	8	√	scaffold	Yes	176.693			HI2		Ⅵ	2017	Female	00-09-00	Jiangmen	Typhimurium	AMP,CHL,FFC,CTX,GEN,DOX,S/T,FOS,CST	AMP,CHL,FFC,CTX,GEN,FOS,CST	HI2,HI2A	HI2	34-SLV	SAMN18869451	GCA_018272485.1
17E175	4		scaffold	Yes	155.583			HI2		Ⅵ	2017	Female	01-05-00	Dongguan	Typhimurium	AMP,CTX,CAZ,CIP,DOX,CST		HI2,HI2A		34-SLV	SAMN18869452	GCA_018272505.1
17E183	8	√									2017	Male	00-07-29	Dongguan	1,4,[5],12:i:-	AMP,CHL,FFC,CTX,GEN,CIP,DOX,S/T,FOS,CST	AMP,CHL,FFC,GEN,S/T,FOS,CST		HI2
17E216	8	√	scaffold	Yes	183.499			HI2		Ⅵ	2017	Female	00-05-00	Maoming	1,4,[5],12:i:-	AMP,CHL,FFC,CTX,GEN,CIP,DOX,S/T,FOS,CST	AMP,CHL,FFC,CTX,GEN,FOS,CST	HI2,HI2A	HI2	34	SAMN18869453	GCA_018531225.1
17E220	8	√	scaffold	Yes	195.263			HI2		Ⅰ	2017	Male	00-10-00	Shaoguan	1,4,[5],12:i:-	AMP,CHL,FFC,CTX,CIP,DOX,S/T,FOS,CST	AMP,CHL,CTX,FOS,CST	HI2,HI2A	HI2	34	SAMN18869454	GCA_018272465.1
17E223	8										2017	Female	14-00-00	Shaoguan	1,4,[5],12:i:-	AMP,CHL,FFC,CTX,GEN,DOX,S/T,FOS,CST
17E229	8	√									2017	Female	00-03-00	Yangjiang	1,4,[5],12:i:-	AMP,CHL,FFC,CTX,GEN,DOX,S/T,FOS,CST	AMP,CHL,FFC,CTX,GEN,FOS,CST		HI2
17E230	8	√									2017	Female	00-08-00	Yangjiang	1,4,[5],12:i:-	AMP,CHL,FFC,CTX,GEN,DOX,S/T,FOS,CST	AMP,CHL,FFC,CTX,GEN,FOS,CST		HI2
17E231	8	√	scaffold	Yes	167.894			HI2		Ⅵ	2017	Male	01-00-00	Yangjiang	Typhimurium	AMP,CHL,FFC,CTX,GEN,DOX,S/T,FOS,CST	AMP,CHL,FFC,CTX,GEN,FOS,CST	HI2,HI2A	HI2	34-SLV	SAMN18869455	GCA_018272435.1
17E232	8	√									2017	Male	00-09-00	Yangjiang	1,4,[5],12:i:-	AMP,CHL,FFC,CTX,GEN,CIP,DOX,S/T,FOS,CST	AMP,CHL,FFC,CTX,GEN,FOS,CST		HI2
17E239	8	√									2017	Male	00-04-00	Jieyang	1,4,[5],12:i:-	AMP,CHL,FFC,CTX,GEN,DOX,S/T,FOS,CST	AMP,CHL,FFC,CTX,GEN,S/T,FOS,CST		HI2
17E255	8	√	scaffold	Yes	182.468			HI2		Ⅵ	2017	Male	01-02-00	Zhongshan	Typhimurium	AMP,CHL,FFC,CTX,GEN,DOX,S/T,FOS,CST	AMP,CHL,FFC,CTX,GEN,FOS,CST	HI2,HI2A	HI2	34-SLV	SAMN18869456	GCA_018272405.1
17E272	8	√									2017	Unknown	00-09-00	Guangzhou	1,4,[5],12:i:-	AMP,CHL,FFC,CTX,GEN,DOX,S/T,FOS,CST	AMP,CHL,FFC,CTX,GEN,FOS,CST		HI2
17E273	8										2017	Unknown	01-00-00	Guangzhou	1,4,[5],12:i:-	AMP,CHL,FFC,CTX,GEN,DOX,S/T,FOS,CST
17E274	8	√									2017	Unknown	01-00-00	Guangzhou	1,4,[5],12:i:-	AMP,CHL,FFC,CTX,GEN,DOX,S/T,FOS,CST	AMP,CHL,FFC,CTX,GEN,S/T,FOS,CST		HI2
17E275	8		scaffold	Yes	182.471			HI2		Ⅵ	2017	Unknown	01-00-00	Guangzhou	1,4,[5],12:i:-	AMP,CHL,FFC,CTX,GEN,DOX,S/T,FOS,CST		HI2,HI2A		34	SAMN18869457	GCA_018272265.1
17E276	8										2017	Unknown	01-00-00	Guangzhou	1,4,[5],12:i:-	AMP,CHL,FFC,CTX,GEN,DOX,S/T,FOS,CST
17E282	8										2017	Female	00-05-08	Guangzhou	1,4,[5],12:i:-	AMP,CHL,FFC,CTX,GEN,DOX,S/T,FOS,CST
17E299	8	√	scaffold	Yes	176.907			HI2		Ⅵ	2017	Male	01-00-00	Zhuhai	Typhimurium	AMP,CHL,FFC,CTX,CAZ,GEN,DOX,S/T,FOS,CST	AMP,CHL,FFC,CTX,GEN,FOS,CST	HI2,HI2A	HI2	34-SLV	SAMN18869458	GCA_018272325.1
17E301	8	√									2017	Male	00-07-00	Zhuhai	1,4,[5],12:i:-	AMP,CHL,FFC,CTX,GEN,CIP,DOX,S/T,FOS,CST	AMP,CHL,FFC,CTX,GEN,S/T,FOS,CST		HI2,N
17E304	8		scaffold	Yes	174.438			HI2		Ⅵ	2017	Male	00-08-00	Maoming	1,4,[5],12:i:-	AMP,CHL,FFC,CTX,CAZ,GEN,CIP,DOX,S/T,FOS,CST		HI2,HI2A		34	SAMN18869459	GCA_018272385.1
17E319	8	√	scaffold	Yes	183.903			HI2		Ⅵ	2017	Male	01-00-00	Zhongshan	1,4,[5],12:i:-	AMP,CHL,FFC,CTX,GEN,DOX,S/T,FOS,CST	AMP,CHL,FFC,CTX,GEN,S/T,FOS,CST	HI2,HI2A	HI2	34	SAMN18869460	GCA_018272125.1
17E324	8										2017	Male	32-00-00	Foshan	1,4,[5],12:i:-	AMP,CHL,FFC,CTX,GEN,CIP,DOX,S/T,FOS,CST
17E337	8		scaffold	Yes	174.788			HI2		Ⅵ	2017	Female	NA	Heyuan	1,4,[5],12:i:-	AMP,CHL,FFC,CTX,GEN,DOX,S/T,FOS,CST				34	SAMN18869461	GCA_018272365.1
17E346	8	√									2017	Female	00-07-00	Maoming	1,4,[5],12:i:-	AMP,CHL,FFC,CTX,GEN,CIP,DOX,S/T,FOS,CST	AMP,CHL,FFC,CTX,GEN,S/T,FOS,CST		HI2
17E418	8	√									2017	Male	01-01-00	Zhongshan	1,4,[5],12:i:-	AMP,CHL,FFC,CTX,CAZ,GEN,CIP,DOX,S/T,FOS,CST	AMP,CHL,FFC,CTX,GEN,S/T,FOS,CST		HI2,N
17E426	8	√									2017	Male	00-05-00	Jieyang	1,4,[5],12:i:-	AMP,CHL,FFC,CTX,CAZ,CIP,DOX,S/T,FOS,CST	AMP,CHL,CTX,S/T,FOS,CST		HI2
17E427	8	√									2017	Male	20-00-00	Jieyang	1,4,[5],12:i:-	AMP,CHL,FFC,CTX,CAZ,GEN,CIP,DOX,S/T,FOS,CST	AMP,CHL,FFC,CTX,GEN,FOS,CST		HI2
17E428	8	√	scaffold	Yes	146.726			HI2		Ⅵ	2017	Female	01-00-00	Dongguan	1,4,[5],12:i:-	AMP,CHL,FFC,CTX,CAZ,GEN,CIP,DOX,S/T,FOS,CST	AMP,CHL,FFC,CTX,GEN,FOS,CST	HI2,HI2A	HI2	34	SAMN18869462	GCA_018272225.1
17E450	8										2017	Female	36-00-00	Heyuan	1,4,[5],12:i:-	AMP,CHL,FFC,CTX,CAZ,CIP,DOX,S/T,CST
17E455	8		scaffold	Yes	168.358			I2	60346		2017	Male	01-05-00	Zhuhai	1,4,[5],12:i:-	AMP,CTX,CAZ,DOX,S/T,CST		I2		34	SAMN18869463	GCA_018272145.1
17E490	8		scaffold	Yes	148.804			X4	31778		2017	Male	01-00-00	Foshan	1,4,[5],12:i:-	AMP,CHL,CTX,CAZ,GEN,CIP,DOX,S/T,CST		HI2,HI2A,X4		34	SAMN18869464	GCA_018273325.1
17E509	8										2017	Male	01-00-00	Jieyang	1,4,[5],12:i:-	AMP,CHL,FFC,CTX,GEN,CIP,DOX,S/T,FOS,CST
17E524	8	√									2017	Female	01-08-00	Yangjiang	1,4,[5],12:i:-	AMP,CHL,FFC,CTX,CAZ,GEN,CIP,DOX,S/T,FOS,CST	AMP,CHL,FFC,CTX,GEN,S/T,FOS,CST		HI2
17E540	8										2017	Male	01-11-00	Zhongshan	1,4,[5],12:i:-	AMP,CHL,FFC,CTX,GEN,CIP,DOX,S/T,FOS,CST
17E556	8	√	scaffold	Yes	165.341			HI2		Ⅵ	2017	Female	00-06-00	Maoming	Typhimurium	AMP,CHL,FFC,CTX,GEN,CIP,DOX,S/T,FOS,CST	AMP,CHL,FFC,CTX,GEN,FOS,CST	HI2,HI2A	HI2	34-SLV	SAMN18869465	GCA_018272295.1
17E557	8	√	complete (Chromosome: 4972290 bp; plasmid1: 257177 bp; plasmid2: 5430 bp; plasmid3: 3751 bp)	Yes	157.6	Yes	398.917	HI2	257177	Ⅸ	2017	Male	00-05-00	Maoming	1,4,[5],12:i:-	AMP,CHL,FFC,CTX,GEN,CIP,S/T,FOS,CST	AMP,CHL,FFC,CTX,GEN,S/T,FOS,CST	HI2,HI2A,N	HI2	34	SAMN18869466	GCA_018272195.1
17E560	8	√									2017	Male	01-00-00	Heyuan	1,4,[5],12:i:-	AMP,CHL,FFC,CTX,GEN,DOX,S/T,FOS,CST	AMP,CHL,FFC,CTX,GEN,FOS,CST		HI2,N
17E572	8	√	scaffold	Yes	170.392			HI2		Ⅸ	2017	Female	02-00-00	Jiangmen	1,4,[5],12:i:-	AMP,CHL,FFC,CTX,CAZ,DOX,S/T,FOS,CST	AMP,CHL,FFC,CTX,FOS,CST	HI2,HI2A,N	HI2	34	SAMN18869467	GCA_018273285.1
17E610	8	√									2017	Male	00-07-00	Dongguan	1,4,[5],12:i:-	AMP,CHL,FFC,CTX,GEN,DOX,S/T,FOS,CST	AMP,CHL,FFC,CTX,GEN,DOX,FOS,CST		HI2
17E612	8	√	scaffold	Yes	199.374			HI2		Ⅵ	2017	Male	00-07-28	Dongguan	1,4,[5],12:i:-	AMP,CHL,FFC,CTX,GEN,DOX,S/T,FOS,CST	AMP,CHL,FFC,CTX,GEN,DOX,FOS,CST	HI2,HI2A	HI2	34	SAMN18869468	GCA_018273265.1
17E658	4		scaffold	Yes	174.543			unknown			2017	Female	01-00-00	Jiangmen	1,4,[5],12:i:-	AMP,CHL,FFC,CIP,DOX,S/T,CST		HI2,HI2A		34	SAMN18869469	GCA_018273225.1
17ESS0250	4		scaffold	Yes	239.101			HI2		Ⅶ	2017	Male	01-00-00	Maoming	1,4,[5],12:i:-	CHL,FFC,CIP,DOX,S/T,CST		HI2,HI2A		5401	SAMN18869470	GCA_018273175.1
17ESS0293	4		complete (Chromosome: 5027324 bp; plasmid1: 142398 bp; plasmid2: 6760 bp; plasmid3: 4072 bp)	Yes	229.336	Yes	68.9663	HI2	142398	Ⅶ	2017	Male	00-11-00	Yangjiang	1,4,[5],12:i:-	CHL,DOX,S/T,CST		HI2,HI2A		5401	SAMN18869471	GCA_018273165.1
17ESS1903	4		scaffold	Yes	293.933			HI2		Ⅵ	2017	Female	00-10-00	Maoming	Typhimurium	AMP,CHL,FFC,GEN,CIP,DOX,S/T,CST		HI2,HI2A		34	SAMN18869472	GCA_018273105.1
17ESS1905	4		scaffold	Yes	240.619			HI2		Ⅵ	2017	Male	00-12-00	Maoming	Typhimurium	AMP,CHL,FFC,GEN,CIP,DOX,S/T,CST		HI2,HI2A		34	SAMN18869473	GCA_018272005.1
18ESS0051	4		scaffold	Yes	236.23			HI2		Ⅵ	2018	Female	NA	Guangzhou	Typhimurium	AMP,CHL,FFC,CTX,GEN,CIP,DOX,S/T,FOS,CST		HI2,HI2A		34	SAMN18869474	GCA_018272095.1
18ESS0106	4	√	scaffold	Yes	307.53			HI2		Ⅸ	2018	Male	03-00-00	Guangzhou	1,4,[5],12:i:-	AMP,CHL,FFC,CTX,GEN,DOX,S/T,FOS,CST	AMP,CHL,FFC,CTX,GEN,S/T,FOS,CST	HI2,HI2A,N	HI2,N	34	SAMN18869475	GCA_018271985.1
18ESS1424	4		complete (Chromosome: 4931532 bp; plasmid1: 253574 bp; plasmid2: 60594 bp; plasmid3: 3188 bp)	Yes	318.494	Yes	250.886	HI2	253574	Ⅵ	2018	Female	01-00-00	Shaoguan	1,4,[5],12:i:-	AMP,CHL,FFC,CTX,GEN,DOX,S/T,FOS,CST		HI2,HI2A		34	SAMN18869476	GCA_018273205.1
18ESS1890	4	√	scaffold	Yes	268.5			HI2		Ⅵ	2018	Female	NA	Zhuhai	1,4,[5],12:i:-	AMP,CHL,FFC,CTX,CAZ,GEN,DOX,S/T,FOS,CST	AMP,CHL,FFC,CTX,GEN,S/T,FOS,CST	HI2,HI2A	HI2	34	SAMN18869477	GCA_018273085.1
18ESS1929	4	√	scaffold	Yes	246.374			HI2		Ⅵ	2018	Female	00-04-00	Maoming	Typhimurium	AMP,CHL,FFC,CTX,GEN,DOX,S/T,FOS,CST	AMP,CHL,FFC,CTX,GEN,FOS,CST	HI2,HI2A,FII,FIA,FIB	HI2,FIB	34-SLV	SAMN18869478	GCA_018273145.1
19E0114	4		scaffold	Yes	275.367			unknown			2019	Female	01-09-00	Dongguan	Typhimurium	AMP,CHL,FFC,CTX,GEN,CIP,DOX,S/T,FOS,CST		HI2,HI2A,p0111		34	SAMN18869479	GCA_018273125.1
19E0341	4	√	scaffold	Yes	234.237			HI2		Ⅵ	2019	Male	00-09-00	Shaoguan	1,4,[5],12:i:-	AMP,CHL,FFC,CTX,GEN,DOX,S/T,FOS,CST	AMP,CHL,FFC,CTX,GEN,S/T,FOS,CST	HI2,HI2A	HI2	34	SAMN18869480	GCA_018272085.1
19ESS0333	8		scaffold	Yes	216.4441			HI2		Ⅵ	2019	Female	00-06-00	Shaoguan	1,4,[5],12:i:-	AMP,CHL,FFC,CTX,GEN,CIP,DOX,S/T,FOS,CST		HI2,HI2A		34	SAMN18869481	GCA_018273025.1

## Sheet: Table S3
Table S3. Antimicrobial susceptibility of 217 mcr-1-positive Salmonella Typhimurium and 1,4,[5],12:i:- and 118 transconjugants (MICs, mg/L)
Isolates	Conjuation	Ampicillin	Chloramphenicol	Florfenicol	Cefotaxime	Ceftazidime	Gentamicin	Amikacin	Ciprofloxacin	Meropenem	Tigecycline	Doxycycline	Sulfamethoxazole/Trimethoprim	Fosfomycin	Colistin
12E089	√	>256	256	256	256	32	16	4	2	0.03125	0.5	128	>320	2	4
12E089-1		32	32	2	0.03	0.03	1	2	0.03	0.015	0.5	2	1.25	2	4
12E374	√	0.5	4	2	0.0625	0.25	0.5	4	0.03125	0.03125	0.125	64	5	1	4
12E374-1		0.5	1	2	0.03125	0.06	0.5	1	0.004	0.015	0.0625	1	2.5	1	4
12E375	√	>256	64	128	0.25	1	16	4	2	0.03125	0.5	64	2.5	4	4
12E375-1		4	64	2	0.0625	0.5	1	4	0.0625	0.03125	0.5	1	2.5	4	4
13E0360	√	32	256	256	0.5	0.25	16	8	8	0.03125	1	32	>320	8	4
13E0360-1		8	64	2	0.125	0.5	1	8	0.0625	0.03125	0.125	1	2.5	8	4
13E0814		2	256	0.5	16	1	1	2	1	0.03125	0.25	32	>320	1	8
14E0060		>256	256	256	0.125	1	0.5	2	0.25	0.03125	0.125	64	>320	4	4
14E0094		4	256	256	0.0625	0.125	32	>256	1	0.03125	0.125	64	>320	1	8
14E0210		>256	2	64	2	16	0.5	8	4	0.03125	0.125	64	>320	4	4
14E0273	√	256	>256	256	8	0.25	32	8	1	0.03125	0.125	64	>320	1	4
14E0273-1		4	256	2	2	0.125	1	1	0.008	0.03125	0.0625	1	2.5	1	4
14E0337		4	>256	256	0.0625	0.25	32	>256	2	0.03125	0.125	64	>320	1	4
14E0356	√	>256	256	256	0.125	0.25	16	4	8	0.015	1	64	>320	4	4
14E0356-1		8	64	4	0.06	0.125	1	1	0.008	0.03125	0.5	1	2.5	2	8
14E0715	√	4	256	128	0.0625	0.25	32	>256	1	0.03125	0.125	64	160	0.5	8
14E0715-1		8	64	2	0.125	0.5	1	4	0.0625	0.03125	0.125	1	2.5	4	8
14E0720	√	>256	256	128	0.0625	0.25	0.5	>256	0.5	0.03125	0.0625	32	>320	0.5	4
14E0720-1		8	256	128	0.0625	0.125	0.5	1	0.032	0.03125	0.0625	1	160	0.5	4
14E0841	√	16	128	128	0.03125	0.125	0.5	2	0.008	0.03125	0.0625	32	320	0.25	8
14E0841-1		8	128	2	0.03125	0.125	0.5	1	0.008	0.03125	0.0625	1	2.5	0.25	8
14E0999		256	256	256	0.125	0.125	16	4	1	0.03125	0.25	128	160	2	8
14E1005		>256	128	64	128	16	16	8	0.5	0.03125	1	64	160	256	8
14E1010		>256	64	256	0.0625	0.125	16	4	1	0.03125	0.125	64	>320	1	8
14E1018		>256	32	256	1	4	0.5	4	0.5	0.03125	0.5	64	>320	0.5	8
14E1020	√	>256	128	64	2	16	1	4	4	0.03125	1	32	160	256	8
14E1020-1		64	128	2	0.125	0.06	1	2	0.06	0.015	0.25	1	2.5	1	8
14E1048		>256	256	256	128	4	8	4	0.016	0.03125	1	64	160	>256	8
14E1049	√	>256	1	4	64	0.25	1	1	0.008	0.03125	0.25	64	2.5	4	8
14E1049-1		64	1	2	0.125	0.06	1	1	0.008	0.008	0.25	1	2.5	1	4
14E1050	√	>256	8	4	64	64	1	4	0.008	0.03125	0.5	64	2.5	4	8
14E1050-1		32	1	2	0.03125	0.06	1	1	0.008	0.015	0.5	1	1.25	2	4
14E1172		4	256	256	0.125	0.25	8	256	1	0.03125	0.5	64	>320	1	4
14E1234		256	256	256	2	64	32	2	1	0.03125	0.25	128	20	1	8
14E1517		>256	256	256	0.125	0.125	16	16	2	0.03125	0.5	64	160	2	4
14E1642	√	128	32	4	0.25	4	1	2	0.06	0.03125	1	32	>320	>256	4
14E1642-1		8	32	0.5	0.015	2	1	2	0.125	0.03125	0.5	32	>320	256	4
14E1721	√	>256	256	256	0.125	0.25	16	4	4	0.03125	0.25	64	>320	1	8
14E1721-1		32	128	2	0.03125	0.125	0.5	2	0.008	0.03125	0.125	0.5	2.5	1	8
14E1744		>256	64	256	>256	32	16	16	0.5	0.03125	0.5	32	160	2	8
15E013		2	128	256	32	1	8	>256	0.03125	0.03125	0.5	64	40	>256	16
15E025	√	2	256	256	32	1	16	>256	1	0.03125	0.5	64	>320	>256	16
15E025-1		2	32	128	4	0.125	16	2	0.125	0.015	0.5	2	20	>256	8
15E044		>256	256	256	256	16	32	2	0.25	0.03125	0.25	4	>320	>256	8
15E062		2	256	256	32	1	16	>256	0.125	0.03125	0.5	64	40	>256	8
15E083	√	1	128	256	64	1	16	>256	0.03125	0.03125	0.5	16	40	>256	8
15E083-1		1	32	128	32	2	16	8	0.03125	0.03125	0.5	16	40	>256	8
15E098		>256	256	256	64	8	32	2	0.25	0.03125	0.5	32	10	>256	8
15E135		>256	256	256	64	8	16	2	0.03125	0.03125	0.25	64	10	>256	8
15E138		1	128	256	32	1	16	>256	0.008	0.03125	0.5	64	20	>256	8
15E141		1	128	256	32	1	8	>256	0.03125	0.03125	0.5	64	40	>256	8
15E164	√	>256	128	256	16	1	32	>256	0.03125	0.03125	0.5	64	80	>256	8
15E164-1		256	32	64	2	0.125	32	2	0.03125	0.03125	0.125	4	5	>256	8
15E165		64	64	128	8	8	32	2	0.25	0.03	2	64	160	>256	4
15E173	√	>256	256	256	64	2	8	2	8	0.03125	0.5	32	80	2	8
15E173-1		>256	32	128	4	0.25	8	2	0.0625	0.03125	0.125	2	2.5	1	8
15E175		32	256	256	32	1	16	>256	0.5	0.03125	0.5	64	160	>256	4
15E183	√	>256	256	256	64	8	16	2	0.03125	0.03125	0.25	64	>320	>256	8
15E183-1		256	128	128	16	0.25	32	1	0.125	0.03125	0.0625	1	>320	256	4
15E186	√	128	256	128	32	2	32	2	1	0.03125	0.5	64	>320	>256	16
15E186-1		128	128	128	4	1	16	1	1	0.03125	0.5	64	>320	>256	8
15E2020	√	256	256	256	32	2	16	4	0.125	0.03125	1	64	>320	>256	4
15E2020-1		256	256	32	4	1	16	4	0.125	0.03125	1	64	>320	>256	4
15E299		>256	4	4	>256	64	0.5	2	1	0.03125	0.5	16	2.5	4	8
15E303		>256	128	256	32	4	1	2	1	0.03125	1	16	>320	>256	4
15E318		32	256	>256	64	4	16	>256	0.25	0.03125	1	128	>320	1	8
15E325		32	2	64	128	16	0.5	>256	0.125	0.03125	0.5	2	20	1	4
15E341		32	256	256	0.0625	0.25	16	>256	0.5	0.03125	0.5	64	>320	1	8
15E368		2	4	4	0.0625	64	256	4	1	0.03125	0.5	2	160	1	8
15E384		>256	256	256	16	2	8	1	1	0.03125	0.25	64	80	256	8
15E396		>256	256	256	32	4	16	1	0.5	0.03125	0.25	128	80	1	4
15E444	√	>256	32	256	32	1	1	>256	0.03125	0.03125	0.25	64	>320	>256	8
15E444-1		>256	32	128	4	0.25	1	8	0.03125	0.015	0.25	4	20	>256	8
15E446	√	>256	256	256	32	1	16	>256	0.03125	0.03125	0.5	64	40	>256	16
15E446-1		>256	32	128	4	0.125	16	2	0.125	0.015	0.5	4	20	>256	4
15E447		32	256	256	32	1	16	>256	0.03125	0.03125	0.25	64	40	>256	16
15E468	√	>256	256	256	32	16	16	>256	0.03125	0.03125	0.25	64	80	>256	8
15E468-1		>256	256	32	4	2	16	4	0.03125	0.03125	0.125	1	2.5	>256	4
15E482	√	>256	128	256	32	2	16	>256	2	0.03125	0.5	64	40	>256	16
15E482-1		>256	64	256	4	0.5	16	4	0.03125	0.03125	0.125	1	2.5	>256	8
15E486		32	256	256	32	1	16	>256	0.0625	0.03125	0.5	64	40	>256	16
15E492	√	>256	256	256	256	4	16	>256	0.0625	0.03125	0.25	64	>320	>256	8
15E492-1		>256	256	256	4	2	16	8	0.03125	0.03125	0.125	1	80	>256	8
15E495	√	>256	256	256	256	1	16	>256	0.0625	0.03125	0.25	64	>320	>256	8
15E495-1		>256	256	256	4	0.5	16	4	0.03125	0.03125	0.125	1	80	>256	8
15E498	√	>256	128	256	32	0.5	16	>256	0.016	0.03125	0.25	64	>320	>256	16
15E498-1		>256	128	256	4	0.5	16	4	0.016	0.03125	0.125	2	2.5	>256	8
15E504	√	>256	256	256	64	2	32	>256	0.03125	0.03125	0.5	64	>320	>256	16
15E504-1		>256	32	128	4	0.125	32	2	0.016	0.015	0.5	1	2.5	>256	4
15E505	√	>256	256	128	32	1	16	>256	0.03125	0.03125	0.25	64	>320	>256	8
15E505-1		>256	32	64	4	0.125	8	2	0.016	0.015	0.125	0.5	2.5	>256	4
15E508		32	256	256	32	1	32	>256	0.016	0.03125	0.5	64	40	>256	16
15E519		32	256	256	32	1	16	>256	0.03125	0.03125	0.5	64	160	>256	8
15E523		>256	256	256	32	1	16	>256	0.0625	0.03125	0.25	64	160	>256	8
15E525		>256	256	256	64	2	16	>256	0.03125	0.03125	0.25	2	>320	>256	8
15E527	√	>256	256	256	32	1	16	>256	0.03125	0.03125	0.25	2	>320	>256	8
15E527-1		>256	256	256	4	0.5	16	4	0.03125	0.03125	0.125	1	160	>256	8
15E549	√	>256	>256	>256	4	0.5	64	>256	1	0.03125	0.125	64	>320	1	4
15E549-1		8	128	2	0.03125	0.25	0.25	8	0.016	0.03125	0.125	1	2.5	1	4
15E556	√	>256	256	256	64	1	32	>256	1	0.03125	0.03125	64	80	>256	8
15E556-1		>256	32	128	4	0.25	32	16	0.25	0.008	0.03125	16	2.5	>256	8
15E584		32	256	64	128	2	16	>256	1	0.03125	0.5	32	160	>256	8
15ESS0365	√	32	256	256	2	0.25	32	4	2	0.03125	1	64	>320	16	4
15ESS0365-1		2	128	2	0.0625	0.0625	0.5	2	0.016	0.03125	0.25	1	8	1	4
15ESS2035		32	2	4	0.25	0.25	1	2	0.125	0.03125	1	64	320	4	4
15ESS2082	√	32	>256	256	0.25	0.25	32	8	2	0.03125	0.5	16	80	4	4
15ESS2082-1		4	128	2	0.0625	0.0625	0.5	2	0.016	0.03125	0.25	1	2.5	2	4
16E003	√	64	128	32	256	32	8	>256	1	0.03125	0.5	32	>320	256	8
16E003-1		256	256	64	16	2	32	16	0.25	0.03125	0.125	4	2.5	8	8
16E014	√	64	256	128	128	4	16	>256	0.5	0.03125	0.5	32	>320	>256	8
16E014-1		64	32	128	4	0.125	16	2	0.125	0.015	0.5	1	320	>256	8
16E017	√	64	256	256	0.125	0.25	32	256	2	0.03125	0.5	32	>320	1	8
16E017-1		8	64	2	0.125	0.5	1	2	0.125	0.03125	0.25	16	>320	1	8
16E031	√	64	>256	128	8	8	32	64	2	0.03125	0.25	32	>320	1	8
16E031-1		>256	256	64	8	1	32	2	0.125	0.015	0.25	1	>320	>256	8
16E033	√	>256	128	64	16	0.25	32	8	1	0.03125	1	4	80	256	4
16E033-1		>256	64	64	4	0.25	16	1	0.008	0.03125	0.125	2	320	256	4
16E036	√	>256	256	128	64	2	8	4	4	0.03125	0.5	32	>320	>256	16
16E036-1		256	256	4	0.0625	0.5	8	2	0.0625	0.03125	0.5	1	2.5	64	4
16E058	√	64	>256	256	16	16	16	>256	2	0.03125	0.5	32	>320	256	8
16E058-1		64	64	2	0.125	0.25	0.25	8	0.016	0.03125	0.125	1	2.5	2	8
16E059		>256	256	256	64	8	16	2	0.25	0.03	0.125	64	>320	>256	4
16E061		>256	256	256	64	8	16	2	0.25	0.03	0.125	64	>320	>256	8
16E073	√	64	256	256	0.25	1	32	4	4	0.03125	0.5	64	80	4	8
16E073-1		64	128	2	0.03125	0.0625	0.25	8	0.016	0.03125	0.125	1	2.5	2	8
16E084		64	256	128	64	4	16	>256	1	0.03125	0.5	32	80	>256	8
16E088	√	>256	256	256	>256	128	32	>256	4	0.03125	0.5	32	>320	2	8
16E088-1		4	256	64	4	0.25	4	8	0.016	0.03125	0.125	1	2.5	1	8
16E095	√	64	>256	256	256	64	16	>256	2	0.03125	0.5	32	>320	2	8
16E095-1		16	64	2	0.03125	0.0625	0.25	8	0.016	0.03125	0.125	1	2.5	1	8
16E098		64	256	64	32	4	16	>256	0.5	0.03125	0.25	32	80	>256	8
16E101	√	64	256	128	32	4	32	>256	0.125	0.03125	0.5	32	2.5	>256	8
16E101-1		64	128	128	4	0.25	32	2	0.125	0.03125	0.5	32	2.5	>256	8
16E103	√	>256	256	128	32	4	16	>256	0.125	0.03125	0.5	32	80	>256	8
16E103-1		256	256	64	4	0.25	16	4	0.016	0.03125	0.125	2	2.5	>256	8
16E104		>256	256	256	64	8	32	>256	1	0.03125	0.5	32	>320	>256	8
16E110		64	256	128	32	4	16	>256	0.25	0.03125	0.25	32	>320	256	8
16E111	√	>256	256	256	32	4	16	>256	0.125	0.03125	0.5	32	>320	>256	4
16E111-1		256	256	64	4	0.25	16	4	0.0625	0.03125	0.125	1	160	>256	4
16E113	√	>256	256	128	32	4	16	>256	4	0.03125	0.5	32	>320	>256	8
16E113-1		256	256	64	4	0.25	16	8	0.0625	0.03125	0.125	1	80	>256	4
16E115	√	64	128	32	256	2	16	>256	2	0.03125	1	64	>320	>256	8
16E115-1		64	128	2	8	0.25	16	2	0.016	0.03125	0.125	1	2.5	>256	8
16E122		64	128	128	64	4	16	>256	0.5	0.03125	1	32	40	>256	8
16E123	√	>256	256	128	64	8	16	>256	0.25	0.03125	0.25	32	>320	>256	8
16E123-1		256	256	128	32	0.25	16	8	0.03125	0.03125	0.125	1	80	>256	8
16E124	√	>256	256	128	32	4	32	>256	0.25	0.03125	0.25	32	>320	>256	8
16E124-1		256	256	128	4	0.25	16	8	0.03125	0.03125	0.125	1	80	>256	8
16E125		64	128	128	64	4	16	>256	0.06	0.03125	0.5	32	>320	>256	8
16E130		64	256	128	32	4	16	>256	0.5	0.03125	0.5	32	>320	>256	8
16E132	√	>256	256	128	64	4	32	>256	0.25	0.03125	0.5	32	40	>256	8
16E132-1		256	256	128	4	0.25	16	8	0.016	0.03125	0.125	1	40	>256	8
16E137		64	128	128	256	16	16	>256	0.5	0.03125	0.5	32	>320	>256	4
16E144	√	>256	256	256	64	16	16	>256	0.125	0.03125	0.5	32	>320	>256	8
16E144-1		256	256	64	4	0.25	16	4	0.016	0.03125	0.125	1	80	>256	8
16E146		64	128	128	64	4	16	>256	0.125	0.03125	0.5	32	>320	256	8
16E147	√	>256	128	64	32	4	16	>256	0.25	0.03125	0.5	32	>320	>256	8
16E147-1		256	128	64	4	0.25	16	4	0.008	0.03125	0.125	1	80	>256	8
16E150	√	>256	128	128	8	0.25	16	>256	0.5	0.03125	0.5	16	>320	>256	4
16E150-1		>256	32	32	8	0.125	16	2	0.125	0.015	0.125	0.5	160	>256	4
16E159		64	256	256	32	4	32	>256	1	0.03125	0.5	32	>320	>256	8
16E161		64	>256	256	64	4	32	>256	2	0.03125	0.5	32	>320	>256	8
16E170		64	256	256	128	4	16	>256	0.06	0.03125	0.5	32	40	>256	8
16E175		64	256	256	32	4	16	>256	0.125	0.03125	0.5	32	>320	>256	8
16E181		64	256	256	32	4	16	>256	2	0.03125	0.25	32	>320	>256	8
16E198	√	>256	>256	256	64	2	16	>256	2	0.03125	0.5	32	>320	>256	8
16E198-1		256	256	256	4	0.25	16	8	0.03125	0.03125	0.125	1	2.5	>256	8
16E205		64	256	128	32	4	8	>256	0.125	0.03125	0.25	32	>320	>256	8
16E214	√	64	256	128	2	0.25	8	>256	0.5	0.03125	0.5	32	>320	2	8
16E214-1		64	128	2	0.03125	0.0625	0.25	8	0.016	0.03125	0.125	1	2.5	2	8
16E220		64	256	128	32	2	16	>256	0.25	0.03125	0.25	32	>320	>256	8
16E225	√	>256	256	128	32	4	16	>256	1	0.03125	0.25	4	>320	>256	8
16E225-1		256	256	128	4	0.25	16	8	0.03125	0.03125	0.125	1	80	>256	8
16E226		64	4	2	256	4	16	>256	0.016	0.03125	0.5	32	20	256	8
16E236		64	>256	256	32	1	16	>256	1	0.03125	0.5	32	80	256	8
16E242		64	256	256	64	4	16	>256	0.5	0.03125	0.5	32	>320	>256	8
16E243		64	256	128	64	2	16	>256	0.06	0.03125	0.5	64	>320	>256	8
16E255	√	>256	256	128	64	2	16	>256	0.125	0.03125	0.25	32	>320	>256	8
16E255-1		256	256	128	4	0.125	16	8	0.03125	0.03125	0.125	1	80	>256	8
16E282	√	>256	256	128	64	4	8	>256	0.125	0.03125	0.25	32	>320	>256	8
16E282-1		256	256	4	4	0.0625	0.25	8	0.03125	0.03125	0.125	1	2.5	>256	8
16E283	√	>256	256	8	32	4	8	>256	0.125	0.03125	0.25	32	80	>256	8
16E283-1		256	256	4	4	0.125	0.25	4	0.03125	0.03125	0.125	1	2.5	>256	8
16E287	√	>256	256	128	64	2	16	>256	0.125	0.03125	0.5	32	80	>256	8
16E287-1		256	256	64	4	0.125	8	2	0.016	0.03125	0.125	1	2.5	>256	8
16E289		64	256	128	32	2	16	>256	0.125	0.03125	0.25	32	80	256	8
16E298		64	256	128	32	4	16	>256	0.125	0.03125	0.5	32	20	256	8
16E301		64	256	256	256	4	32	>256	0.06	0.03125	0.5	64	>320	>256	8
16E308	√	>256	256	128	256	32	16	>256	2	0.03125	0.5	64	20	>256	8
16E308-1		128	32	2	128	4	0.25	4	0.008	0.03125	0.125	0.5	2.5	2	4
16E312		64	256	128	32	2	16	>256	0.25	0.03125	0.5	32	>320	>256	8
16E314	√	64	256	128	32	2	8	>256	0.25	0.03125	0.25	32	>320	>256	8
16E314-1		64	32	128	4	0.125	8	2	0.125	0.015	0.25	4	2.5	>256	8
16E315	√	>256	256	128	32	2	16	>256	0.125	0.03125	0.25	32	>320	>256	8
16E315-1		256	256	128	4	0.25	16	4	0.03125	0.03125	0.125	1	160	>256	8
16E317		64	16	4	64	4	8	>256	0.25	0.03125	0.5	16	80	>256	4
16E351	√	>256	128	128	64	4	8	>256	0.125	0.03125	0.125	32	20	>256	8
16E351-1		256	128	64	4	0.25	0.5	64	0.008	0.03125	0.125	1	2.5	>256	8
16E364	√	>256	64	64	128	2	4	2	0.125	0.03125	0.5	64	>320	256	8
16E364-1		>256	32	4	4	0.125	4	2	0.125	0.015	0.5	2	>320	256	8
16E366	√	>256	256	256	128	1	16	2	0.125	0.03125	0.5	64	>320	>256	4
16E366-1		>256	256	64	2	0.25	16	0.5	0.03125	0.03125	0.125	1	80	>256	4
16E467		>256	>256	256	128	2	16	2	0.125	0.03125	0.5	64	>320	>256	8
16E484	√	>256	128	128	256	2	16	4	0.25	0.03125	0.5	128	>320	>256	8
16E484-1		>256	128	64	4	0.125	16	1	0.008	0.03125	0.125	1	80	>256	8
16E487		64	64	128	8	1	8	2	0.06	0.03	2	32	>320	>256	8
16E488	√	>256	256	256	256	4	32	2	0.125	0.03125	0.5	64	>320	>256	4
16E488-1		>256	256	128	4	0.25	16	1	0.03125	0.03125	0.125	1	160	>256	4
16ESS0102		64	>256	256	0.0625	0.25	16	8	2	0.03125	1	64	80	4	4
16ESS0103	√	64	256	256	0.25	0.25	32	8	2	0.03125	1	32	>320	128	4
16ESS0103-1		2	128	2	0.0625	0.0625	0.5	2	0.016	0.03125	0.25	1	2.5	2	4
16ESS0215	√	>256	128	128	0.25	1	1	2	2	0.03	2	32	>320	8	4
16ESS0215-1		4	64	1	0.0625	0.5	1	2	0.0625	0.03	2	1	2.5	8	4
16ESS0300		64	256	256	128	2	32	2	1	0.03125	0.5	32	>320	>256	4
16ESS0308	√	64	64	8	0.25	1	1	2	0.5	0.03	2	64	>320	4	4
16ESS0308-1		4	64	1	0.0625	0.5	1	4	0.0625	0.03125	0.03125	1	2.5	8	4
16ESS1055		64	>256	>256	0.0625	0.5	32	8	4	0.03125	1	128	>320	8	4
16ESS1059	√	64	64	128	0.25	1	32	4	2	0.03125	0.03125	32	320	4	4
16ESS1059-1		4	64	1	0.0625	0.5	1	4	0.0625	0.03125	0.03125	1	2.5	8	4
17E004	√	>256	256	256	128	4	64	2	0.25	0.03125	0.5	128	>320	>256	8
17E004-1		>256	256	128	4	0.25	32	1	0.0625	0.03125	0.125	1	160	>256	4
17E009	√	>256	256	256	256	4	32	2	0.125	0.03125	0.5	64	>320	>256	8
17E009-1		>256	256	256	32	1	32	1	0.0625	0.03125	0.125	1	160	>256	4
17E011	√	>256	>256	256	256	2	16	2	2	0.03125	0.5	64	>320	>256	8
17E011-1		>256	256	64	128	1	16	1	0.0625	0.03125	0.125	64	160	256	4
17E019		>256	256	256	256	2	16	2	0.125	0.03125	0.5	64	>320	>256	8
17E020		>256	256	256	256	1	16	8	0.25	0.03125	0.5	64	>320	>256	8
17E027	√	>256	256	256	256	2	16	8	0.25	0.03125	0.5	64	>320	>256	8
17E027-1		>256	256	128	4	0.25	16	1	0.03125	0.03125	0.125	0.5	160	256	4
17E041	√	>256	256	256	128	8	16	8	0.5	0.03125	0.5	64	>320	>256	8
17E041-1		>256	256	128	4	0.25	16	1	0.03125	0.03125	0.125	1	160	>256	4
17E043	√	>256	256	256	256	2	16	2	0.125	0.03125	0.5	64	>320	>256	8
17E043-1		>256	256	128	4	0.25	16	1	0.03125	0.03125	0.125	1	160	>256	4
17E047	√	>256	256	256	128	1	8	2	0.125	0.03125	0.5	64	>320	>256	8
17E047-1		>256	32	128	16	1	8	2	0.125	0.015	0.5	64	>320	>256	8
17E050		64	64	128	8	1	4	2	0.125	0.015	2	64	>320	256	8
17E052		64	64	128	8	4	16	4	0.03	0.03	2	64	40	1	8
17E058		>256	256	256	256	4	32	2	0.125	0.03125	0.5	64	>320	>256	8
17E060	√	>256	>256	>256	256	2	16	2	2	0.03125	1	64	>320	>256	8
17E060-1		>256	256	128	4	0.25	16	1	0.0625	0.03125	0.125	8	2.5	>256	4
17E074	√	>256	128	256	64	4	16	2	8	0.03125	0.5	64	>320	>256	8
17E074-1		8	128	128	64	2	16	1	0.5	0.03125	1	32	>320	>256	8
17E102	√	>256	256	>256	256	4	32	16	1	0.03125	0.5	128	>320	>256	8
17E102-1		>256	256	128	4	0.25	16	1	0.0625	0.03125	0.125	1	160	>256	4
17E108	√	>256	128	256	64	8	16	2	0.5	0.03125	0.125	64	5	>256	16
17E108-1		>256	64	64	8	2	16	2	0.0625	0.03125	0.125	1	2.5	>256	4
17E137	√	>256	128	2	>256	32	0.5	2	0.25	0.03125	1	128	10	4	8
17E137-1		>256	32	1	4	0.25	0.25	1	0.03125	0.03125	0.125	1	10	2	4
17E164	√	>256	256	256	64	2	32	8	0.0625	0.03125	2	64	80	>256	8
17E164-1		>256	128	128	4	0.25	16	1	0.016	0.03125	0.125	0.5	2.5	>256	4
17E175		>256	16	2	256	32	4	2	1	0.03125	1	128	10	4	4
17E183	√	>256	>256	256	256	8	32	4	2	0.03125	0.5	64	>320	>256	8
17E183-1		>256	256	64	2	0.25	16	2	0.008	0.03125	0.0625	0.5	>320	>256	8
17E216	√	>256	>256	>256	256	8	64	8	2	0.03125	2	64	>320	>256	8
17E216-1		>256	256	128	8	0.25	32	1	0.03125	0.03125	0.125	1	2.5	>256	4
17E220	√	>256	64	16	256	8	0.5	2	1	0.03125	1	128	>320	>256	8
17E220-1		>256	32	4	64	2	0.5	1	0.125	0.015	0.125	4	2.5	>256	4
17E223		>256	256	256	256	2	16	2	0.125	0.03125	1	64	>320	>256	8
17E229	√	>256	256	256	128	4	16	16	0.125	0.03125	0.5	128	>320	>256	8
17E229-1		>256	256	128	4	0.25	16	1	0.03125	0.03125	0.125	1	2.5	>256	4
17E230	√	>256	256	256	128	4	32	16	0.25	0.03125	0.5	128	>320	>256	8
17E230-1		>256	256	128	8	0.25	16	1	0.03125	0.03125	0.125	1	2.5	>256	4
17E231	√	>256	128	128	256	2	16	8	0.25	0.03125	1	64	80	>256	8
17E231-1		>256	128	128	8	0.25	16	1	0.016	0.03125	0.125	1	2.5	>256	4
17E232	√	>256	256	256	256	8	16	16	8	0.03125	1	128	>320	>256	8
17E232-1		>256	256	128	8	0.25	16	1	0.03125	0.03125	0.125	1	2.5	>256	4
17E239	√	>256	>256	256	256	4	16	8	0.125	0.0625	0.5	64	>320	>256	8
17E239-1		>256	256	128	8	0.25	16	1	0.0625	0.03125	0.125	1	160	>256	4
17E255	√	>256	128	256	256	2	16	2	0.125	0.03125	0.5	64	80	>256	8
17E255-1		>256	128	128	8	0.25	16	1	0.016	0.03125	0.125	1	2.5	>256	4
17E272	√	>256	256	128	256	2	16	16	0.5	0.03125	1	64	>320	>256	8
17E272-1		>256	256	128	8	0.25	16	1	0.03125	0.03125	0.125	1	2.5	>256	4
17E273		>256	>256	256	64	2	16	2	0.125	0.03125	0.5	64	>320	>256	8
17E274	√	>256	256	256	128	2	32	16	0.125	0.03125	0.5	64	>320	>256	8
17E274-1		>256	256	128	4	0.25	16	1	0.0625	0.03125	0.125	1	160	>256	4
17E275		>256	128	64	256	4	32	16	0.125	0.03125	0.5	64	320	>256	8
17E276		>256	128	64	128	4	32	8	0.5	0.03125	1	64	160	>256	8
17E282		>256	128	64	8	2	32	16	0.125	0.03125	1	128	160	>256	8
17E299	√	>256	128	64	128	16	16	8	0.5	0.03125	0.5	64	>320	>256	8
17E299-1		>256	64	64	4	0.25	16	1	0.016	0.03125	0.125	1	2.5	>256	4
17E301	√	>256	>256	256	128	2	16	2	8	0.03125	0.5	64	>320	>256	8
17E301-1		>256	256	128	4	0.25	16	1	0.03125	0.03125	0.125	1	160	>256	4
17E304		>256	256	128	128	32	32	2	8	0.03125	1	16	>320	>256	8
17E319	√	>256	256	256	256	4	32	8	0.125	0.03125	0.5	64	>320	>256	8
17E319-1		>256	256	128	4	0.25	16	1	0.03125	0.03125	0.125	1	160	>256	4
17E324		>256	256	256	128	4	16	4	1	0.03125	2	256	>320	>256	8
17E337		>256	256	256	256	8	32	16	0.5	0.03125	0.5	64	>320	>256	8
17E346	√	>256	256	>256	128	2	16	2	2	0.03125	1	64	>320	>256	8
17E346-1		>256	256	128	4	0.25	16	1	0.0625	0.03125	0.125	1	160	>256	4
17E418	√	>256	>256	256	256	16	16	2	1	0.03125	1	64	>320	>256	8
17E418-1		>256	256	128	4	0.25	16	1	0.0625	0.03125	0.125	1	160	>256	4
17E426	√	>256	256	128	>256	32	0.5	8	2	0.0625	0.5	64	>320	>256	8
17E426-1		>256	256	4	4	0.25	0.5	1	0.0625	0.03125	0.125	1	160	>256	4
17E427	√	>256	>256	256	256	32	16	2	16	0.03125	0.5	64	>320	>256	8
17E427-1		>256	256	128	4	0.25	16	1	0.03125	0.03125	0.125	1	2.5	>256	4
17E428	√	>256	256	256	>256	32	16	2	16	0.03125	2	32	80	256	8
17E428-1		>256	32	128	4	0.06	16	1	0.25	0.015	0.125	1	2.5	>256	4
17E450		>256	32	16	64	32	0.5	2	8	0.03125	1	64	>320	1	16
17E455		>256	8	2	256	32	8	2	0.25	0.03125	1	64	>320	128	8
17E490		>256	128	2	256	32	16	2	1	0.03125	1	64	80	2	8
17E509		>256	256	256	256	4	16	8	1	0.03125	1	64	>320	>256	8
17E524	√	>256	256	>256	256	16	32	4	2	0.03125	1	64	>320	>256	8
17E524-1		>256	256	128	4	0.25	16	1	0.03125	0.03125	0.125	1	160	>256	4
17E540		>256	256	128	256	4	16	2	1	0.03125	1	64	>320	>256	8
17E556	√	>256	256	>256	64	2	16	8	1	0.03125	0.5	64	>320	>256	8
17E556-1		>256	256	128	4	0.25	16	1	0.03125	0.03125	0.125	1	2.5	>256	4
17E557	√	>256	256	256	64	4	16	2	1	0.03125	0.5	2	>320	>256	8
17E557-1		>256	256	128	4	0.25	16	1	0.03125	0.03125	0.125	1	160	>256	4
17E560	√	>256	256	256	>256	4	16	2	0.125	0.03125	1	32	>320	>256	8
17E560-1		>256	32	256	64	2	16	2	0.0625	0.03125	0.5	1	10	256	4
17E572	√	>256	128	128	256	32	8	4	0.5	0.03125	1	64	>320	>256	8
17E572-1		>256	32	128	4	0.125	1	2	0.03	0.015	0.5	1	5	>256	8
17E610	√	>256	256	256	128	2	32	2	0.125	0.03125	1	64	>320	>256	8
17E610-1		>256	32	64	4	1	16	1	0.016	0.03125	0.125	64	2.5	>256	4
17E612	√	>256	256	256	32	2	64	8	0.125	0.03125	1	64	>320	>256	8
17E612-1		>256	32	128	4	2	16	2	0.0625	0.03125	0.5	64	10	256	8
17E658		>256	64	256	0.25	1	0.25	1	1	0.03	2	64	>320	8	4
17ESS0250		2	256	32	0.0625	0.25	0.5	2	1	0.03125	1	64	>320	4	4
17ESS0293		2	32	8	0.25	0.25	0.5	2	0.25	0.03125	1	64	160	8	4
17ESS1903		32	256	256	0.0625	0.25	32	4	2	0.03125	1	64	>320	4	4
17ESS1905		32	256	256	0.25	0.25	32	8	2	0.03125	1	64	>320	64	4
18ESS0051		32	>256	256	64	2	32	4	1	0.03125	1	64	>320	>256	4
18ESS0106	√	32	128	256	64	2	32	2	0.25	0.03125	1	64	>320	>256	4
18ESS0106-1		32	128	32	8	1	32	4	0.0625	0.03125	1	1	>320	>256	4
18ESS1424		32	256	64	128	1	32	2	0.25	0.03125	0.25	32	80	>256	4
18ESS1890	√	32	256	256	>256	64	64	4	0.25	0.03125	0.5	64	80	>256	4
18ESS1890-1		32	256	64	4	1	32	4	0.125	0.03125	0.5	1	80	>256	4
18ESS1929	√	32	128	256	128	2	256	4	0.25	0.03125	1	64	>320	>256	4
18ESS1929-1		32	128	64	8	1	32	4	0.0625	0.03125	1	1	2.5	>256	4
19E0114		>256	32	16	128	2	32	4	8	0.03125	2	64	>320	256	4
19E0341	√	>256	32	256	16	0.5	16	2	0.25	0.03125	2	32	160	256	4
19E0341-1		>256	256	64	8	1	32	2	0.0625	0.03125	2	1	160	256	4
19ESS0333		>256	128	256	64	4	16	2	4	0.03125	0.5	64	>320	>256	8

## Sheet: Table S4
Table S4. In-depth Information of 252 mcr-1-positive strains used in phylogenetic analysis
Isolate	Clade	Country:City	Source	Serovar	MLST	mcr-1 location	IncHI2	blaCTX-M-14	fosA3	oqxAB	floR
GCA007285735	Ⅰ	UK	Homo sapiens	Typhimurium	36	unknown	-	-	-	-	-
GCA007287935	Ⅰ	UK	Homo sapiens	Typhimurium	36	I2	+	-	-	-	+
GCA008094085	Ⅰ	UK	Homo sapiens	Typhimurium	36	unknown	-	-	-	-	-
GCA007306115	Ⅰ	UK	Homo sapiens	Typhimurium	36	X4	-	-	-	-	-
GCA008540555	Ⅰ	UK	Homo sapiens	Typhimurium	36	unknown	+	-	-	-	+
GCA010256575	Ⅰ	China:Taiwan	Homo sapiens	Typhimurium	36	I2	+	-	-	-	+
GCA008052975	Ⅰ	UK	Homo sapiens	Typhimurium	36	unknown	-	-	-	-	-
GCA010259505	Ⅰ	China:Taiwan	Chicken	Typhimurium	36	I2	+	-	-	+	+
GCA010257255	Ⅰ	China:Taiwan	Pig	Typhimurium	36	unknown	+	-	-	+	+
16ESS0215_2016	Ⅰ	China:Dongguan	Homo sapiens	Typhimurium	36	P1	-	-	-	-	+
GCA007657035	Ⅰ	UK	Homo sapiens	Typhimurium	36	X4	-	-	-	-	-
15E098_2015	Ⅱ	China:Yangjiang	Homo sapiens	Typhimurium	19	unknown	+	+	+	+	+
GCA006451495	Ⅱ	UK	Homo sapiens	1,4,[5],12:i:-	19	X4	-	-	-	-	-
GCA007233515	Ⅱ	UK	Homo sapiens	Typhimurium	34	X4	-	-	-	-	+
GCA004025805	Ⅱ	Brazil	Pork	1,4,[5],12:i:-	4556	unknown	-	-	-	-	-
14E1020_2014	Ⅱ	China:Zhongshan	Homo sapiens	Typhimurium	19	unknown	-	-	-	-	-
14E1018_2014	Ⅱ	China:Zhongshan	Homo sapiens	Typhimurium	19	unknown	-	-	-	-	+
GCA006073715	Ⅱ	Peru	Homo sapiens	1,4,[5],12:i:-	19	I2	-	-	+	-	+
GCA002915395	Ⅱ	Brazil	Swine	1,4,[5],12:i:-	19	X4	-	-	-	-	-
GCA006076795	Ⅱ	Brazil	Food	1,4,[5],12:i:-	19	unknown	-	-	-	-	-
GCA004025715	Ⅱ	Brazil	Poultry	1,4,[5],12:i:-	19	X4	-	-	-	-	-
GCA002915405	Ⅱ	Brazil	Swine	1,4,[5],12:i:-	19	X4	-	-	-	-	+
GCA006766205	Ⅱ	USA	Homo sapiens	1,4,[5],12:i:-	19	unknown	-	-	-	-	+
16E073_2016	Ⅱ	China:Yangjiang	Homo sapiens	1,4,[5],12:i:-	19	X4	-	-	-	+	+
15E368_2015	Ⅱ	China:Dongguan	Homo sapiens	Typhimurium	19	HI2	+	+	+	+	+
GCA010256235	Ⅱ	China:Taiwan	Homo sapiens	Typhimurium	19	X4	-	-	-	-	-
GCA010190825	Ⅱ	UK	Swine	Typhimurium	19	I2	-	-	-	-	+
GCA010190665	Ⅱ	UK	Swine	Typhimurium	19	unknown	-	-	-	-	+
GCA009119945	Ⅲ	USA	Homo sapiens	Typhimurium	19	X4	-	-	-	-	+
16E214_2016	Ⅲ	China:Foshan	Homo sapiens	Typhimurium	19	X4	-	-	-	-	+
GCA011294855	Ⅲ	UK	Homo sapiens	Typhimurium	19	I2	+	-	-	-	+
GCA004025675	Ⅲ	Brazil	Pork	1,4,[5],12:i:-	19	X4	+	-	-	-	+
GCA004025745	Ⅲ	Brazil	Pork	Typhimurium	19	unknown	+	-	-	-	-
GCA004025485	Ⅲ	Brazil	Pork	Typhimurium	19	unknown	-	-	-	-	-
GCA005856765	Ⅲ	USA	Homo sapiens	Typhimurium	213	HI2	+	+	+	+	+
GCA011401635	Ⅳ-1	Germany	Animal	Typhimurium	34	X4	-	-	-	-	-
GCA009632915	Ⅳ-1	Germany	Livestock	Typhimurium	34	X4	-	-	-	-	-
GCA011401155	Ⅳ-1	Germany	Animal	Typhimurium	34	unknown	-	-	-	-	-
GCA009632775	Ⅳ-1	Germany	Livestock	Typhimurium	34	X4	-	-	-	-	-
GCA010512115	Ⅳ-1	Germany	Animal	Typhimurium	34	unknown	-	-	-	-	-
GCA010582265	Ⅳ-1	Germany	Animal	Typhimurium	34	unknown	+	-	-	-	-
GCA011392995	Ⅳ-1	France	Homo sapiens	1,4,[5],12:i:-	34	unknown	+	-	-	-	-
GCA010736355	Ⅳ-1	UK	Homo sapiens	1,4,[5],12:i:-	34	X4	-	-	-	-	+
14E1050_2014	Ⅳ-1	China:Zhongshan	Homo sapiens	1,4,[5],12:i:-	34	I2	-	-	-	-	-
GCA007581245	Ⅳ-1	UK	Homo sapiens	1,4,[5],12:i:-	34	X4	-	-	-	-	-
GCA900241675	Ⅳ-1	Italy	Swine	1,4,[5],12:i:-	34	X4	-	-	-	-	-
GCA011412715	Ⅳ-1	Germany	Animal	1,4,[5],12:i:-	34	X4	-	-	-	-	-
GCA009638155	Ⅳ-1	Germany	Environment	Typhimurium	34	X4	-	-	-	-	-
GCA007582085	Ⅳ-1	UK	Homo sapiens	1,4,[5],12:i:-	34	unknown	+	-	-	-	-
GCA003899035	Ⅳ-1	UK	Homo sapiens	1,4,[5],12:i:-	34	unknown	+	-	-	-	-
GCA007784055	Ⅳ-1	UK	Homo sapiens	1,4,[5],12:i:-	34	unknown	+	-	-	-	-
GCA007773425	Ⅳ-1	UK	Homo sapiens	1,4,[5],12:i:-	34	unknown	+	-	-	-	-
GCA007586095	Ⅳ-1	UK	Homo sapiens	1,4,[5],12:i:-	34	unknown	+	-	-	-	-
16E033_2016	Ⅳ-2	China:Yangjiang	Homo sapiens	Typhimurium	34	unknown	+	+	+	+	+
14E1005_2014	Ⅳ-2	China:Zhongshan	Homo sapiens	Typhimurium	34	chromosome	+	-	-	-	-
15E318_2015	Ⅳ-2	China:Dongguan	Homo sapiens	Typhimurium	34	unknown	+	+	+	+	+
16E115_2016	Ⅳ-2	China:Zhongshan	Homo sapiens	Typhimurium	34	HI2	+	+	+	+	+
GCA004124175	Ⅳ-2	China	Egg	Typhimurium	34	HI2	+	+	+	-	-
17E490_2017	Ⅳ-2	China:Foshan	Homo sapiens	1,4,[5],12:i:-	34	X4	+	-	-	+	+
YSX2	Ⅳ-2	China:Jiangmen	Pig	1,4,[5],12:i:-	34	X4	+	-	-	+	+
16ESS1055_2016	Ⅳ-2	China:Yangjiang	Homo sapiens	1,4,[5],12:i:-	34	HI2	+	-	-	+	+
GCA009806735	Ⅳ-2	China	Chicken	1,4,[5],12:i:-	34	HI2	+	-	-	+	+
26FS14	Ⅳ-2	China:Foshan	Chicken	1,4,[5],12:i:-	34	HI2	+	-	-	+	+
26FS26	Ⅳ-2	China:Foshan	Pig	1,4,[5],12:i:-	34	HI2	+	-	-	+	+
12E375_2012	Ⅳ-2	China:Zhongshan	Homo sapiens	1,4,[5],12:i:-	34	I2	+	-	-	-	+
GCA004191975	Ⅳ-2	UK	Homo sapiens	1,4,[5],12:i:-	34	X4	+	-	-	+	+
12E089_2012	Ⅳ-2	China:Zhuhai	Homo sapiens	1,4,[5],12:i:-	34	P1	+	-	-	-	+
15E341_2015	Ⅳ-2	China:Jieyang	Homo sapiens	Typhimurium	34	unknown	+	+	+	+	+
17ESS0250_2017	Ⅳ-2	China:Maoming	Homo sapiens	1,4,[5],12:i:-	5401	HI2	+	-	-	+	-
16E088_2016	Ⅳ-2	China:Guangzhou	Homo sapiens	Typhimurium	5401	HI2	+	-	-	+	+
GCA004124035	Ⅳ-2	China	food	Typhimurium	5401	HI2	+	-	-	-	+
16E017_2016	Ⅳ-2	China:Zhuhai	Homo sapiens	Typhimurium	5401	HI2	+	+	+	+	+
17ESS0293_2017	Ⅳ-2	China:Yangjiang	Homo sapiens	1,4,[5],12:i:-	5401	HI2	+	-	-	-	-
37FS4	Ⅳ-2	China:Foshan	Pig	Typhimurium	34	HI2	+	+	+	+	+
16ESS0308_2016	Ⅳ-2	China:Yangjiang	Homo sapiens	Typhimurium	34	X4	+	-	-	+	-
14E1234_2014	Ⅳ-2	China:Yangjiang	Homo sapiens	1,4,[5],12:i:-	34	HI2	+	-	-	+	+
GCA002313125	Ⅳ-2	China	Pork	1,4,[5],12:i:-	34	HI2	+	-	-	-	-
14E0337_2014	Ⅳ-2	China:Dongguan	Homo sapiens	1,4,[5],12:i:-	34	HI2	+	-	-	+	+
13E0360_2013	Ⅳ-2	China:Yangjiang	Homo sapiens	1,4,[5],12:i:-	34	HI2	+	-	-	+	+
14E0210_2014	Ⅳ-2	China:Zhongshan	Homo sapiens	1,4,[5],12:i:-	34	HI2	+	-	-	+	+
12E374_2012	Ⅳ-2	China:Zhongshan	Homo sapiens	Typhimurium	34	I2	+	-	-	-	-
14E0999_2014	Ⅳ-2	China:Zhongshan	Homo sapiens	1,4,[5],12:i:-	8067	X4	+	-	-	+	+
14E0715_2014	Ⅳ-2	China:Zhuhai	Homo sapiens	Typhimurium	34	unknown	+	-	-	+	+
17ESS1905_2017	Ⅳ-2	China:Maoming	Homo sapiens	Typhimurium	34	HI2	+	-	-	+	+
17ESS1903_2017	Ⅳ-2	China:Maoming	Homo sapiens	Typhimurium	34	HI2	+	-	-	+	+
14E0094_2014	Ⅳ-2	China:Guangzhou	Homo sapiens	1,4,[5],12:i:-	34	unknown	+	-	-	+	+
19E0114_2019	Ⅳ-2	China:Dongguan	Homo sapiens	Typhimurium	34	unknown	+	+	+	+	-
15E175_2015	Ⅳ-2	China:Dongguan	Homo sapiens	Typhimurium	34	HI2	+	+	+	+	+
HYM2	Ⅳ-2	China:Heyuan	Pig	Typhimurium	34	X4	+	-	-	+	+
HYX10	Ⅳ-2	China:Heyuan	Pig	Typhimurium	34	X4	+	-	-	+	+
HYM4	Ⅳ-2	China:Heyuan	Pig	Typhimurium	34	X4	+	-	-	+	+
HYX3	Ⅳ-2	China:Heyuan	Pig	Typhimurium	34	X4	+	-	-	+	+
HYX5	Ⅳ-2	China:Heyuan	Pig	Typhimurium	34	X4	+	-	-	+	+
HYX9	Ⅳ-2	China:Heyuan	Pig	Typhimurium	34	X4	+	-	-	+	+
GCA004124095	Ⅳ-2	China	food	1,4,[5],12:i:-	34	unknown	+	-	-	+	-
15ESS0365_2015	Ⅳ-2	China:Yangjiang	Homo sapiens	1,4,[5],12:i:-	34	X4	+	-	-	+	+
16ESS1059_2016	Ⅳ-2	China:Yangjiang	Homo sapiens	1,4,[5],12:i:-	34	X4	+	-	-	+	+
16ESS0103_2016	Ⅳ-2	China:Yangjiang	Homo sapiens	1,4,[5],12:i:-	34	X4	+	-	-	+	+
14E1172_2014	Ⅳ-2	China:Dongguan	Homo sapiens	1,4,[5],12:i:-	34	X4	+	-	-	+	+
14E1010_2014	Ⅳ-2	China:Zhongshan	Homo sapiens	1,4,[5],12:i:-	34	X4	+	-	-	+	+
14E1744_2014	Ⅳ-2	China:Zhongshan	Homo sapiens	1,4,[5],12:i:-	34	X4	-	-	-	-	+
13E0814_2013	Ⅳ-2	China:Jieyang	Homo sapiens	Typhimurium	34	X4	+	-	-	+	+
16ESS0102_2016	Ⅳ-2	China:Yangjiang	Homo sapiens	1,4,[5],12:i:-	34	X4	+	-	-	+	+
14E0356_2014	Ⅳ-2	China:Dongguan	Homo sapiens	1,4,[5],12:i:-	34	X4	+	-	-	+	+
14ESS0273_2014	Ⅳ-2	China:Jiangmen	Homo sapiens	1,4,[5],12:i:-	34	X4	+	-	-	+	+
15E013_2015	Ⅳ-2	China:Yangjiang	Homo sapiens	Typhimurium	34	HI2	+	-	+	+	+
14E1721_2014	Ⅳ-2	China:Zhongshan	Homo sapiens	Typhimurium	34	X4	+	-	+	+	+
16E036_2016	Ⅳ-2	China:Maoming	Homo sapiens	Typhimurium	34	HI2	+	+	+	+	+
18ESS0051_2018	Ⅳ-2	China:Guangzhou	Homo sapiens	Typhimurium	34	HI2	+	+	+	+	+
15E173_2015	Ⅳ-2	China:Dongguan	Homo sapiens	Typhimurium	6020	HI2	+	-	-	+	+
15ESS2082_2015	Ⅳ-2	China:Foshan	Homo sapiens	Typhimurium	34	X4	+	-	-	+	+
17E074_2017	Ⅳ-2	China:Zhuhai	Homo sapiens	Typhimurium	34	HI2	+	+	+	-	+
17E108_2017	Ⅳ-2	China:Yangjiang	Homo sapiens	Typhimurium	34	HI2	+	+	+	-	+
GCA008931225	Ⅳ-2	China	Homo sapiens	1,4,[5],12:i:-	34	HI2	+	+	+	+	+
14E1642_2014	Ⅳ-2	China:Guangzhou	Homo sapiens	Typhimurium	34	X4	+	-	-	+	+
14E1517_2014	Ⅳ-2	China:Guangzhou	Homo sapiens	Typhimurium	34	X4	+	-	-	+	+
17E556_2017	Ⅳ-2	China:Maoming	Homo sapiens	Typhimurium	34*	HI2	+	+	+	+	+
17E231_2017	Ⅳ-2	China:Yangjiang	Homo sapiens	Typhimurium	34*	HI2	+	+	+	-	+
17E175_2017	Ⅳ-2	China:Dongguan	Homo sapiens	Typhimurium	34*	HI2	+	+	+	-	+
17E164_2017	Ⅳ-2	China:Jiangmen	Homo sapiens	Typhimurium	34*	HI2	+	+	+	-	+
17E299_2017	Ⅳ-2	China:Zhuhai	Homo sapiens	Typhimurium	34*	HI2	+	+	+	-	+
17E255_2017	Ⅳ-2	China:Zhongshan	Homo sapiens	Typhimurium	34*	HI2	+	+	+	-	+
17E011_2017	Ⅳ-2	China:Maoming	Homo sapiens	Typhimurium	34*	HI2	+	+	+	+	+
18ESS1929_2018	Ⅳ-2	China:Maoming	Homo sapiens	Typhimurium	34*	HI2	+	+	+	+	+
16E236_2016	Ⅳ-2	China:Maoming	Homo sapiens	Typhimurium	34*	HI2	+	+	+	+	+
16E198_2016	Ⅳ-2	China:Maoming	Homo sapiens	Typhimurium	34*	HI2	+	+	+	+	+
GCA002283545	Ⅳ-3	Colombia	Homo sapiens	1,4,[5],12:i:-	34	unknown	-	-	-	-	+
GCA009621455	Ⅳ-3	Germany	Livestock	1,4,[5],12:i:-	34	unknown	+	-	-	-	-
GCA010400585	Ⅳ-3	Germany	Animal	1,4,[5],12:i:-	34	unknown	+	-	-	-	-
GCA001078155	Ⅳ-3	unknown	food	1,4,[5],12:i:-	34	unknown	+	-	-	-	-
GCA900242055	Ⅳ-3	Italy	Swine	Typhimurium	34	X4	+	-	-	-	-
GCA007502045	Ⅳ-3	UK	Homo sapiens	1,4,[5],12:i:-	34	X4	-	-	-	-	-
GCA010870325	Ⅳ-3	UK	Homo sapiens	1,4,[5],12:i:-	34	HI2	+	-	-	-	-
GCA007513405	Ⅳ-3	UK	NA	1,4,[5],12:i:-	34	unknown	+	-	-	-	-
GCA007582595	Ⅳ-3	UK	NA	1,4,[5],12:i:-	34	HI2	+	-	-	-	-
GCA011136955	Ⅳ-3	Germany	Food	Typhimurium	34	unknown	-	-	-	-	-
GCA003140475	Ⅳ-3	Switzerland	Homo sapiens	1,4,[5],12:i:-	34	X4	-	-	-	-	-
GCA007822225	Ⅳ-3	UK	Homo sapiens	1,4,[5],12:i:-	34	X4	+	-	-	-	+
GCA008035085	Ⅳ-3	UK	Homo sapiens	Typhimurium	34	X4	-	-	-	-	-
GCA010512035	Ⅳ-3	Germany	Animal	Typhimurium	34	X4	-	-	-	-	+
GCA010615925	Ⅳ-3	Germany	Environment	Typhimurium	34	X4	-	-	-	-	+
16E137_2016	Ⅳ-3	China:Jieyang	Homo sapiens	1,4,[5],12:i:-	34	HI2	+	+	+	-	+
GCA900241525	Ⅳ-3	Italy	Swine	1,4,[5],12:i:-	34	X4	+	-	-	-	+
GCA002283795	Ⅳ-3	Colombia	Homo sapiens	1,4,[5],12:i:-	34	unknown	-	-	-	-	-
GCA002283535	Ⅳ-3	Colombia	Homo sapiens	1,4,[5],12:i:-	34	unknown	-	-	-	-	-
GCA010259545	Ⅳ-3	China:Taiwan	Homo sapiens	1,4,[5],12:i:-	34	I2	-	-	-	-	+
GCA010258495	Ⅳ-3	China:Taiwan	Homo sapiens	1,4,[5],12:i:-	34	X4	-	-	-	-	-
GCA002052105	Ⅳ-3	USA	Crow	1,4,[5],12:i:-	34	unknown	+	-	-	-	-
GCA001614025	Ⅳ-3	France	Chicken	1,4,[5],12:i:-	34	unknown	+	-	-	-	-
GCA001466375	Ⅳ-3	France	Chicken	1,4,[5],12:i:-	34	unknown	+	-	-	-	-
GCA010381145	Ⅳ-3	UK	Homo sapiens	1,4,[5],12:i:-	34	unknown	+	-	-	-	+
16E283_2016	Ⅳ-3	China:Heyuan	Homo sapiens	1,4,[5],12:i:-	34	HI2	+	+	+	+	-
GCA007782045	Ⅳ-3	UK	Homo sapiens	1,4,[5],12:i:-	34	unknown	+	-	-	-	-
GCA007770865	Ⅳ-3	UK	Homo sapiens	1,4,[5],12:i:-	34	unknown	+	-	-	-	-
GCA011433435	Ⅳ-3	UK	Homo sapiens	1,4,[5],12:i:-	34	unknown	+	-	-	-	-
GCA009633055	Ⅳ-3	Germany	Food	1,4,[5],12:i:-	34	X4	-	-	-	-	-
GCA011136895	Ⅳ-3	Germany	Food	1,4,[5],12:i:-	34	X4	+	-	-	-	-
GCA009632755	Ⅳ-3	Germany	Livestock	1,4,[5],12:i:-	34	X4	+	-	-	-	-
GCA009632715	Ⅳ-3	Germany	Livestock	1,4,[5],12:i:-	34	X4	+	-	-	-	-
GCA009632935	Ⅳ-3	Germany	Livestock	1,4,[5],12:i:-	34	X4	+	-	-	-	-
GCA011422665	Ⅳ-3	Germany	Animal	1,4,[5],12:i:-	34	X4	+	-	-	-	-
GCA010614325	Ⅳ-3	Germany	Animal	1,4,[5],12:i:-	34	unknown	+	-	-	-	-
17E319_2017	Ⅳ-3	China:Zhongshan	Homo sapiens	1,4,[5],12:i:-	34	HI2	+	+	+	+	+
17E220_2017	Ⅳ-3	China:Shaoguan	Homo sapiens	1,4,[5],12:i:-	34	HI2	+	+	+	+	+
18ESS1424_2018	Ⅳ-3	China:Shaoguan	Homo sapiens	1,4,[5],12:i:-	34	HI2	+	+	+	+	+
16E059_2016	Ⅳ-3	China:Foshan	Homo sapiens	1,4,[5],12:i:-	34	HI2	+	+	+	+	+
GCA013416235	Ⅳ-3	China	Pork	1,4,[5],12:i:-	34	HI2	+	+	-	+	+
GCA006461405	Ⅳ-3	China	food	1,4,[5],12:i:-	34	unknown	+	+	-	+	+
15E396_2015	Ⅳ-3	China:Yangjiang	Homo sapiens	1,4,[5],12:i:-	34	HI2	+	-	+	+	+
14E1049_2014	Ⅳ-3	China:Zhongshan	Homo sapiens	1,4,[5],12:i:-	34	I2	-	-	-	-	-
16E255_2016	Ⅳ-3	China:Zhuhai	Homo sapiens	1,4,[5],12:i:-	34	HI2	+	+	+	+	+
16E150_2016	Ⅳ-3	China:Foshan	Homo sapiens	1,4,[5],12:i:-	34	HI2	+	+	+	+	+
GP12	Ⅳ-3	China:Ganzhou	Pig	1,4,[5],12:i:-	34	HI2	+	+	+	+	+
GP9	Ⅳ-3	China:Ganzhou	Pig	1,4,[5],12:i:-	34	HI2	+	+	+	+	+
16E130_2016	Ⅳ-3	China:Shaoguan	Homo sapiens	1,4,[5],12:i:-	34	HI2	+	+	+	+	+
17E428_2017	Ⅳ-3	China:Dongguan	Homo sapiens	1,4,[5],12:i:-	34	HI2	+	+	+	+	+
17E102_2017	Ⅳ-3	China:Shaoguan	Homo sapiens	1,4,[5],12:i:-	34	HI2	+	+	+	+	+
19E0333_2019	Ⅳ-3	China:Shaoguan	Homo sapiens	1,4,[5],12:i:-	34	HI2	+	+	+	+	+
19E0341_2019	Ⅳ-3	China:Shaoguan	Homo sapiens	1,4,[5],12:i:-	34	HI2	+	+	+	+	+
GCA010417445	Ⅳ-4	Germany	Animal	1,4,[5],12:i:-	34	X4	-	-	-	-	-
GCA010617565	Ⅳ-4	Germany	Animal	1,4,[5],12:i:-	34	unknown	+	-	-	-	-
GCA010617285	Ⅳ-4	Germany	Animal	1,4,[5],12:i:-	34	unknown	+	-	-	-	-
GCA010002945	Ⅳ-4	Germany	Animal	1,4,[5],12:i:-	34	unknown	+	-	-	-	-
GCA010511795	Ⅳ-4	Germany	Animal	1,4,[5],12:i:-	34	X4	-	-	-	-	-
GCA011137425	Ⅳ-4	Germany	Animal	1,4,[5],12:i:-	34	X4	-	-	-	-	-
GCA011137455	Ⅳ-4	Germany	Animal	1,4,[5],12:i:-	34	X4	-	-	-	-	-
18ESS1890_2018	Ⅳ-4	China:Zhuhai	Homo sapiens	1,4,[5],12:i:-	34	HI2	+	+	+	+	+
15E299_2015	Ⅳ-4	China:Guangzhou	Homo sapiens	Typhimurium	34	HI2	+	-	+	+	+
17E455_2017	Ⅳ-4	China:Zhuhai	Homo sapiens	1,4,[5],12:i:-	34	I2	-	-	-	-	-
GCA007578745	Ⅳ-4	UK	Homo sapiens	1,4,[5],12:i:-	34	unknown	-	-	-	-	-
14E0060_2014	Ⅳ-4	China:Zhongshan	Homo sapiens	1,4,[5],12:i:-	34	HI2	+	-	+	+	+
14E0720_2014	Ⅳ-4	China:Zhuhai	Homo sapiens	1,4,[5],12:i:-	34	HI2	+	-	-	+	+
GCA013246165	Ⅳ-4	Australia	Homo sapiens	1,4,[5],12:i:-	34	unknown	+	-	-	-	+
GCA007586105	Ⅳ-4	UK	Homo sapiens	1,4,[5],12:i:-	34	X4	-	-	-	-	-
GCA003888015	Ⅳ-4	UK	Homo sapiens	1,4,[5],12:i:-	34	X4	-	-	-	-	-
GCA008669935	Ⅳ-4	Thailand	Swine	1,4,[5],12:i:-	34	I2	-	-	-	-	-
GCA008670075	Ⅳ-4	Thailand	Swine	1,4,[5],12:i:-	34	unknown	-	-	-	-	-
GCA008864905	Ⅳ-4	Thailand	Swine	1,4,[5],12:i:-	34	unknown	-	-	-	-	-
GCA008865005	Ⅳ-4	Thailand	Swine	1,4,[5],12:i:-	34	unknown	-	-	-	-	-
GCA008846345	Ⅳ-4	Thailand	Swine	1,4,[5],12:i:-	34	unknown	-	-	-	-	-
GCA008670195	Ⅳ-4	Thailand	Swine	1,4,[5],12:i:-	34	unknown	-	-	-	-	-
GCA008662735	Ⅳ-4	Thailand	Swine	1,4,[5],12:i:-	34	unknown	-	-	-	-	-
GCA005462115	Ⅳ-4	USA	NA	1,4,[5],12:i:-	34	unknown	-	-	-	-	-
GCA008182545	Ⅳ-4	USA	NA	1,4,[5],12:i:-	34	unknown	-	-	-	-	-
GCA008931245	Ⅳ-4	China	Homo sapiens	1,4,[5],12:i:-	34	HI2	+	+	+	-	+
17E052_2017	Ⅳ-4	China:Guangzhou	Homo sapiens	1,4,[5],12:i:-	34	I2	+	-	-	-	+
15E492_2015	Ⅳ-4	China:Guangzhou	Homo sapiens	1,4,[5],12:i:-	34	HI2	+	+	+	+	+
14E0841_2014	Ⅳ-4	China:Yangjiang	Homo sapiens	1,4,[5],12:i:-	34	HI2	+	-	-	+	+
16E242_2016	Ⅳ-4	China:Shaoguan	Homo sapiens	1,4,[5],12:i:-	34	HI2	+	+	+	+	+
17E047_2017	Ⅳ-4	China:Zhongshan	Homo sapiens	1,4,[5],12:i:-	34	HI2	+	+	+	+	+
17E304_2017	Ⅳ-4	China:Maoming	Homo sapiens	1,4,[5],12:i:-	34	HI2	+	+	+	+	+
15E446_2015	Ⅳ-4	China:Maoming	Homo sapiens	1,4,[5],12:i:-	34	HI2	+	+	+	+	+
16E170_2016	Ⅳ-4	China:Jiangmen	Homo sapiens	1,4,[5],12:i:-	34	HI2	+	+	+	+	+
17E275_2017	Ⅳ-4	China:Guangzhou	Homo sapiens	1,4,[5],12:i:-	34	HI2	+	+	+	-	+
17E612_2017	Ⅳ-4	China:Dongguan	Homo sapiens	1,4,[5],12:i:-	34	HI2	+	+	+	+	+
15E447_2015	Ⅳ-4	China:Maoming	Homo sapiens	1,4,[5],12:i:-	34	HI2	+	+	+	+	+
15E164_2015	Ⅳ-4	China:Zhuhai	Homo sapiens	1,4,[5],12:i:-	34	HI2	+	+	+	+	+
15E135_2015	Ⅳ-4	China:Dongguan	Homo sapiens	1,4,[5],12:i:-	34	HI2	+	+	+	+	+
26FS8	Ⅳ-4	China:Foshan	Pig	1,4,[5],12:i:-	34	HI2	+	+	+	+	+
14E1048_2014	Ⅳ-4	China:Zhongshan	Homo sapiens	1,4,[5],12:i:-	34	HI2	+	+	+	+	+
15ESS2035_2015	Ⅳ-4	China:Yangjiang	Homo sapiens	1,4,[5],12:i:-	34	HI2	+	-	-	-	-
15E519_2015	Ⅳ-4	China:Yangjiang	Homo sapiens	1,4,[5],12:i:-	34	HI2	+	+	+	+	+
15E584_2015	Ⅳ-4	China:Zhuhai	Homo sapiens	1,4,[5],12:i:-	34	HI2	+	+	+	+	+
15E508_2015	Ⅳ-4	China:Maoming	Homo sapiens	1,4,[5],12:i:-	34	HI2	+	+	+	+	+
17E216_2017	Ⅳ-4	China:Maoming	Homo sapiens	1,4,[5],12:i:-	34	HI2	+	+	+	+	+
15E141_2015	Ⅳ-4	China:Maoming	Homo sapiens	1,4,[5],12:i:-	34	HI2	+	+	+	+	+
16E301_2016	Ⅳ-4	China:Dongguan	Homo sapiens	1,4,[5],12:i:-	34	HI2	+	+	+	+	+
16E312_2016	Ⅳ-4	China:Dongguan	Homo sapiens	1,4,[5],12:i:-	34	HI2	+	+	+	+	+
15E186_2015	Ⅳ-4	China:Jieyang	Homo sapiens	1,4,[5],12:i:-	34	unknown	+	+	+	+	+
17E658_2017	Ⅳ-4	China:Jiangmen	Homo sapiens	1,4,[5],12:i:-	34	unknown	+	+	+	+	+
15E468_2015	Ⅳ-4	China:Foshan	Homo sapiens	1,4,[5],12:i:-	34	HI2	+	+	+	+	+
15E556_2015	Ⅳ-4	China:Jiangmen	Homo sapiens	1,4,[5],12:i:-	34	HI2	+	+	+	+	+
15E444_2015	Ⅳ-4	China:Jiangmen	Homo sapiens	1,4,[5],12:i:-	34	HI2	+	+	+	+	-
17E020_2017	Ⅳ-4	China:Heyuan	Homo sapiens	1,4,[5],12:i:-	34	HI2	+	+	+	+	+
GCA013232425	Ⅳ-4	Australia	Homo sapiens	1,4,[5],12:i:-	34	HI2	+	+	+	+	+
16E098_2016	Ⅳ-4	China:Dongguan	Homo sapiens	1,4,[5],12:i:-	34	unknown	+	+	+	+	+
15E044_2015	Ⅳ-4	China:Dongguan	Homo sapiens	1,4,[5],12:i:-	34	HI2	+	+	+	+	+
17E337_2017	Ⅳ-4	China:Heyuan	Homo sapiens	1,4,[5],12:i:-	34	HI2	+	+	+	+	+
16E111_2016	Ⅳ-4	China:Heyuan	Homo sapiens	1,4,[5],12:i:-	34	HI2	+	+	+	+	+
16E110_2016	Ⅳ-4	China:Heyuan	Homo sapiens	1,4,[5],12:i:-	34	HI2	+	+	+	+	+
17E557_2017	Ⅳ-4	China:Maoming	Homo sapiens	1,4,[5],12:i:-	34	HI2	+	+	+	+	+
15E2020_2015	Ⅳ-4	China:Maoming	Homo sapiens	1,4,[5],12:i:-	34	HI2	+	+	+	+	+
15E505_2015	Ⅳ-4	China:Maoming	Homo sapiens	1,4,[5],12:i:-	34	HI2	+	+	+	+	+
16ESS0300_2016	Ⅳ-4	China:Maoming	Homo sapiens	1,4,[5],12:i:-	34	HI2	+	+	+	+	+
16E366_2016	Ⅳ-4	China:Zhuhai	Homo sapiens	1,4,[5],12:i:-	34	HI2	+	+	+	+	+
16E488_2016	Ⅳ-4	China:Maoming	Homo sapiens	1,4,[5],12:i:-	34	HI2	+	+	+	+	+
17E041_2017	Ⅳ-4	China:Maoming	Homo sapiens	1,4,[5],12:i:-	34	HI2	+	+	+	+	+
18ESS0106_2018	Ⅳ-4	China:Guangzhou	Homo sapiens	1,4,[5],12:i:-	34	HI2	+	+	+	-	+
17E004_2017	Ⅳ-4	China:Jiangmen	Homo sapiens	1,4,[5],12:i:-	34	HI2	+	+	+	+	+
17E572_2017	Ⅳ-4	China:Jiangmen	Homo sapiens	1,4,[5],12:i:-	34	HI2	+	+	+	-	+
GCA007650495	Ⅳ-4	UK	Homo sapiens	1,4,[5],12:i:-	34	HI2	+	-	-	+	+
GCA007777685	Ⅳ-4	UK	Homo sapiens	1,4,[5],12:i:-	34	HI2	+	-	-	+	+

## Sheet: Table S5
Table S5. Pairwise comparison of SNPs of 253 Salmonella isolates
snp-dists 0.7.0	12E089_2012	12E374_2012	12E375_2012	13E0360_2013	13E0814_2013	14E0060_2014	14E0094_2014	14E0210_2014	14E0337_2014	14E0356_2014	14E0715_2014	14E0720_2014	14E0841_2014	14E0999_2014	14E1005_2014	14E1010_2014	14E1018_2014	14E1020_2014	14E1048_2014	14E1049_2014	14E1050_2014	14E1172_2014	14E1234_2014	14E1517_2014	14E1642_2014	14E1721_2014	14E1744_2014	14ESS0273_2014	15E013_2015	15E044_2015	15E098_2015	15E135_2015	15E141_2015	15E164_2015	15E173_2015	15E175_2015	15E186_2015	15E2020_2015	15E299_2015	15E318_2015	15E341_2015	15E368_2015	15E396_2015	15E444_2015	15E446_2015	15E447_2015	15E468_2015	15E492_2015	15E505_2015
12E089_2012	0	57	41	78	70	94	75	78	77	70	55	94	98	90	96	76	619	618	101	91	111	78	88	64	64	77	70	70	63	107	832	104	102	101	81	87	120	102	92	106	31	661	87	99	112	114	93	101	100
12E374_2012	57	0	50	56	49	79	50	56	55	51	30	79	85	66	85	55	615	614	88	76	98	57	68	48	48	57	49	49	42	92	826	91	89	88	60	63	107	89	77	97	60	659	72	86	99	101	80	88	87
12E375_2012	41	50	0	73	63	87	68	73	72	65	50	87	93	85	92	69	624	623	96	84	106	71	84	62	62	71	63	63	56	100	833	99	97	96	74	81	115	97	85	106	44	666	80	94	107	109	88	96	95
13E0360_2013	78	56	73	0	72	102	74	0	1	72	55	102	106	90	107	78	636	635	109	98	119	80	53	69	69	80	72	72	65	115	848	112	110	109	83	88	127	110	100	118	83	678	95	107	120	122	101	109	108
13E0814_2013	70	49	63	72	0	92	67	72	71	10	49	92	98	82	98	14	629	628	99	89	111	16	83	59	59	66	0	8	53	105	839	104	102	101	71	80	120	102	90	112	73	672	85	97	112	114	93	101	100
14E0060_2014	94	79	87	102	92	0	97	102	101	94	79	0	42	114	93	98	603	602	45	53	90	100	112	91	91	99	92	92	85	49	812	48	46	45	103	110	64	46	36	104	95	645	49	43	56	58	37	45	44
14E0094_2014	75	50	68	74	67	97	0	74	73	69	50	97	103	85	102	73	626	625	106	94	116	75	84	66	66	74	67	67	60	110	836	109	107	106	78	73	125	107	94	111	76	669	90	104	117	119	98	106	105
14E0210_2014	78	56	73	0	72	102	74	0	1	72	55	102	106	90	107	78	636	635	109	98	119	80	53	69	69	80	72	72	65	115	848	112	110	109	83	88	127	110	100	118	83	678	95	107	120	122	101	109	108
14E0337_2014	77	55	72	1	71	101	73	1	0	71	54	101	105	89	106	77	635	634	108	97	118	79	52	68	68	79	71	71	64	114	847	111	109	108	82	87	126	109	99	117	82	677	94	106	119	121	100	108	107
14E0356_2014	70	51	65	72	10	94	69	72	71	0	49	94	98	82	100	16	629	628	99	91	111	18	83	59	59	68	10	2	55	107	840	104	102	101	73	81	120	102	92	113	75	670	87	97	112	114	93	101	100
14E0715_2014	55	30	50	55	49	79	50	55	54	49	0	79	83	58	85	55	614	613	86	76	96	57	66	46	46	57	49	49	42	92	825	89	87	86	60	63	105	87	77	99	60	656	72	84	97	99	78	86	85
14E0720_2014	94	79	87	102	92	0	97	102	101	94	79	0	42	114	93	98	604	603	45	53	91	100	112	91	91	99	92	92	85	49	813	48	46	45	103	110	64	46	36	104	95	646	49	43	56	58	37	45	44
14E0841_2014	98	85	93	106	98	42	103	106	105	98	83	42	0	118	99	104	606	605	49	59	95	106	116	95	95	105	98	98	91	55	817	52	50	49	109	115	68	50	42	110	101	646	55	47	60	62	41	49	48
14E0999_2014	90	66	85	90	82	114	85	90	89	82	58	114	118	0	120	88	644	643	119	111	130	90	101	81	81	90	82	82	77	127	854	124	122	121	95	98	140	122	112	133	95	685	107	117	132	134	113	121	120
14E1005_2014	96	85	92	107	98	93	102	107	106	100	85	93	99	120	0	104	626	625	99	90	112	106	118	95	95	106	98	98	91	106	839	102	100	99	108	116	121	103	91	104	103	672	86	100	110	112	94	102	101
14E1010_2014	76	55	69	78	14	98	73	78	77	16	55	98	104	88	104	0	635	634	105	95	117	8	89	65	65	72	14	14	59	111	844	110	108	107	77	86	126	108	96	117	79	677	91	103	118	120	99	107	106
14E1018_2014	619	615	624	636	629	603	626	636	635	629	614	604	606	644	626	635	0	1	607	595	609	637	648	626	626	637	629	629	621	616	761	610	608	608	639	647	631	613	596	646	631	497	597	610	619	622	603	612	611
14E1020_2014	618	614	623	635	628	602	625	635	634	628	613	603	605	643	625	634	1	0	606	594	608	636	647	625	625	636	628	628	620	615	760	609	607	607	638	646	630	612	595	646	630	496	596	609	618	621	602	611	610
14E1048_2014	101	88	96	109	99	45	106	109	108	99	86	45	49	119	99	105	607	606	0	62	97	107	119	95	95	106	99	99	94	58	818	19	17	20	112	119	71	53	45	109	104	646	58	47	31	33	44	52	51
14E1049_2014	91	76	84	98	89	53	94	98	97	91	76	53	59	111	90	95	595	594	62	0	88	97	108	88	88	96	89	89	82	66	808	65	63	62	100	105	81	63	51	101	92	639	18	60	73	75	54	62	61
14E1050_2014	111	98	106	119	111	90	116	119	118	111	96	91	95	130	112	117	609	608	97	88	0	119	129	108	108	118	111	111	104	104	821	101	99	98	122	128	117	99	89	123	114	649	84	96	109	111	90	98	97
14E1172_2014	78	57	71	80	16	100	75	80	79	18	57	100	106	90	106	8	637	636	107	97	119	0	91	67	67	74	16	16	61	113	847	112	110	109	79	88	128	110	98	119	81	679	93	105	120	122	101	109	108
14E1234_2014	88	68	84	53	83	112	84	53	52	83	66	112	116	101	118	89	648	647	119	108	129	91	0	80	80	91	83	83	76	125	859	122	120	119	94	99	137	120	110	132	94	689	105	117	130	132	111	119	118
14E1517_2014	64	48	62	69	59	91	66	69	68	59	46	91	95	81	95	65	626	625	95	88	108	67	80	0	0	57	59	59	50	104	837	98	96	95	58	79	117	99	89	111	72	668	84	96	106	108	90	98	97
14E1642_2014	64	48	62	69	59	91	66	69	68	59	46	91	95	81	95	65	626	625	95	88	108	67	80	0	0	57	59	59	50	104	836	98	96	95	58	79	117	99	89	111	72	668	84	96	106	108	90	98	97
14E1721_2014	77	57	71	80	66	99	74	80	79	68	57	99	105	90	106	72	637	636	106	96	118	74	91	57	57	0	66	66	59	112	847	111	109	108	69	88	127	109	97	120	81	686	92	104	119	121	100	108	107
14E1744_2014	70	49	63	72	0	92	67	72	71	10	49	92	98	82	98	14	629	628	99	89	111	16	83	59	59	66	0	8	53	105	839	104	102	101	71	80	120	102	90	111	73	671	85	97	112	114	93	101	100
14ESS0273_2014	70	49	63	72	8	92	67	72	71	2	49	92	98	82	98	14	629	628	99	89	111	16	83	59	59	66	8	0	53	105	839	104	102	101	71	80	120	102	90	111	73	671	85	97	112	114	93	101	100
15E013_2015	63	42	56	65	53	85	60	65	64	55	42	85	91	77	91	59	621	620	94	82	104	61	76	50	50	59	53	53	0	98	831	97	95	94	62	73	113	95	83	105	66	665	78	92	105	107	86	94	93
15E044_2015	107	92	100	115	105	49	110	115	114	107	92	49	55	127	106	111	616	615	58	66	104	113	125	104	104	112	105	105	98	0	826	61	59	58	116	123	59	41	49	117	108	659	62	38	69	71	32	58	39
15E098_2015	832	826	833	848	839	812	836	848	847	840	825	813	817	854	839	844	761	760	818	808	821	847	859	837	836	847	839	839	831	826	0	821	820	819	850	857	840	822	806	861	842	811	806	819	830	832	813	820	820
15E135_2015	104	91	99	112	104	48	109	112	111	104	89	48	52	124	102	110	610	609	19	65	101	112	122	98	98	111	104	104	97	61	821	0	20	23	115	122	74	56	48	112	107	649	61	53	34	36	47	55	54
15E141_2015	102	89	97	110	102	46	107	110	109	102	87	46	50	122	100	108	608	607	17	63	99	110	120	96	96	109	102	102	95	59	820	20	0	21	113	120	72	54	46	110	105	648	59	51	32	34	45	53	52
15E164_2015	101	88	96	109	101	45	106	109	108	101	86	45	49	121	99	107	608	607	20	62	98	109	119	95	95	108	101	101	94	58	819	23	21	0	112	119	71	53	45	111	104	648	58	50	31	33	44	52	51
15E173_2015	81	60	74	83	71	103	78	83	82	73	60	103	109	95	108	77	639	638	112	100	122	79	94	58	58	69	71	71	62	116	850	115	113	112	0	91	131	113	101	123	84	683	96	110	123	125	104	112	111
15E175_2015	87	63	81	88	80	110	73	88	87	81	63	110	115	98	116	86	647	646	119	105	128	88	99	79	79	88	80	80	73	123	857	122	120	119	91	0	138	120	108	127	91	690	103	117	130	132	111	119	118
15E186_2015	120	107	115	127	120	64	125	127	126	120	105	64	68	140	121	126	631	630	71	81	117	128	137	117	117	127	120	120	113	59	840	74	72	71	131	138	0	54	64	132	123	671	77	51	82	84	45	71	52
15E2020_2015	102	89	97	110	102	46	107	110	109	102	87	46	50	122	103	108	613	612	53	63	99	110	120	99	99	109	102	102	95	41	822	56	54	53	113	120	54	0	46	114	105	653	59	33	64	66	27	53	2
15E299_2015	92	77	85	100	90	36	94	100	99	92	77	36	42	112	91	96	596	595	45	51	89	98	110	89	89	97	90	90	83	49	806	48	46	45	101	108	64	46	0	103	94	639	47	43	56	58	37	45	44
15E318_2015	106	97	106	118	112	104	111	118	117	113	99	104	110	133	104	117	646	646	109	101	123	119	132	111	111	120	111	111	105	117	861	112	110	111	123	127	132	114	103	0	112	693	97	111	122	124	105	113	112
15E341_2015	31	60	44	83	73	95	76	83	82	75	60	95	101	95	103	79	631	630	104	92	114	81	94	72	72	81	73	73	66	108	842	107	105	104	84	91	123	105	94	112	0	676	88	102	115	117	96	104	103
15E368_2015	661	659	666	678	672	645	669	678	677	670	656	646	646	685	672	677	497	496	646	639	649	679	689	668	668	686	671	671	665	659	811	649	648	648	683	690	671	653	639	693	676	0	639	650	660	662	644	652	651
15E396_2015	87	72	80	95	85	49	90	95	94	87	72	49	55	107	86	91	597	596	58	18	84	93	105	84	84	92	85	85	78	62	806	61	59	58	96	103	77	59	47	97	88	639	0	56	69	71	50	58	57
15E444_2015	99	86	94	107	97	43	104	107	106	97	84	43	47	117	100	103	610	609	47	60	96	105	117	96	96	104	97	97	92	38	819	53	51	50	110	117	51	33	43	111	102	650	56	0	61	63	14	50	31
15E446_2015	112	99	107	120	112	56	117	120	119	112	97	56	60	132	110	118	619	618	31	73	109	120	130	106	106	119	112	112	105	69	830	34	32	31	123	130	82	64	56	122	115	660	69	61	0	40	55	63	62
15E447_2015	114	101	109	122	114	58	119	122	121	114	99	58	62	134	112	120	622	621	33	75	111	122	132	108	108	121	114	114	107	71	832	36	34	33	125	132	84	66	58	124	117	662	71	63	40	0	57	65	64
15E468_2015	93	80	88	101	93	37	98	101	100	93	78	37	41	113	94	99	603	602	44	54	90	101	111	90	90	100	93	93	86	32	813	47	45	44	104	111	45	27	37	105	96	644	50	14	55	57	0	44	25
15E492_2015	101	88	96	109	101	45	106	109	108	101	86	45	49	121	102	107	612	611	52	62	98	109	119	98	98	108	101	101	94	58	820	55	53	52	112	119	71	53	45	113	104	652	58	50	63	65	44	0	51
15E505_2015	100	87	95	108	100	44	105	108	107	100	85	44	48	120	101	106	611	610	51	61	97	108	118	97	97	107	100	100	93	39	820	54	52	51	111	118	52	2	44	112	103	651	57	31	62	64	25	51	0
15E508_2015	112	99	107	120	112	56	117	120	119	112	97	56	60	132	110	118	619	618	27	73	109	120	130	106	106	119	112	112	105	69	830	30	20	31	123	130	82	64	56	120	115	658	69	61	42	44	55	63	62
15E519_2015	108	96	104	117	109	53	113	117	116	109	94	53	56	129	107	115	616	615	24	69	105	117	127	103	103	116	109	109	102	66	827	27	25	28	120	127	79	61	53	117	112	655	66	58	39	41	52	60	59
15E556_2015	96	83	91	104	96	40	101	104	103	96	81	40	44	116	97	102	607	606	47	57	93	104	114	93	93	103	96	96	89	35	816	50	48	47	107	114	48	30	40	108	99	647	53	17	58	60	11	47	28
15E584_2015	102	89	97	110	102	46	107	110	109	102	87	46	50	122	100	108	608	607	17	63	99	110	120	96	96	109	102	102	95	59	820	20	10	21	113	120	72	54	46	110	105	648	59	51	32	34	45	53	52
15ESS0365_2015	85	66	80	87	75	109	84	87	86	75	64	109	113	97	114	81	642	641	114	106	126	83	98	74	74	83	75	75	70	122	855	119	117	116	88	97	135	117	107	128	90	685	102	112	127	129	108	116	115
15ESS2035_2015	109	100	108	121	111	57	117	121	120	111	98	57	60	131	109	117	622	621	23	73	109	119	131	110	110	118	111	111	106	70	833	28	26	29	124	131	83	65	57	122	116	662	70	60	40	42	56	64	63
15ESS2082_2015	94	73	87	96	82	116	91	96	95	84	73	116	122	106	121	88	653	652	123	113	135	90	107	71	71	80	82	82	75	129	861	128	126	125	69	104	144	126	114	136	97	696	109	121	136	138	117	125	124
16E017_2016	98	103	91	126	116	140	121	126	125	118	103	140	146	138	146	122	677	676	149	137	159	124	137	115	115	124	116	116	109	153	887	152	150	149	127	134	168	150	138	160	101	720	133	147	160	162	141	149	148
16E033_2016	69	58	66	80	72	48	72	80	79	73	58	48	52	93	75	78	565	564	56	44	66	80	91	70	70	80	72	72	65	61	781	59	57	56	83	90	75	57	46	93	76	611	41	54	67	69	48	56	55
16E036_2016	76	55	69	78	66	98	71	78	77	68	55	98	104	90	104	72	635	634	107	93	117	74	89	55	55	64	66	66	57	111	845	110	108	107	67	86	126	108	96	117	79	678	91	105	118	120	99	107	106
16E059_2016	93	78	86	100	91	55	96	100	99	93	78	55	61	113	92	97	600	599	64	30	90	99	110	90	90	98	91	91	84	68	810	67	65	64	102	107	83	65	53	103	94	642	26	62	75	77	56	64	63
16E073_2016	705	701	709	721	714	689	712	721	720	713	698	690	690	728	713	720	533	532	691	682	693	722	732	710	710	728	714	714	707	703	851	694	693	692	724	732	714	697	681	735	718	137	683	694	704	706	688	696	695
16E088_2016	95	100	88	123	113	137	118	123	122	115	100	137	143	135	143	119	674	673	146	134	156	121	134	112	112	121	113	113	106	150	884	149	147	146	124	131	165	147	135	157	98	717	130	144	157	159	138	146	145
16E098_2016	102	87	95	110	100	44	105	110	109	102	87	44	50	122	101	106	611	610	53	61	99	108	120	99	99	107	100	100	93	19	821	56	54	53	111	118	53	36	44	112	103	654	57	33	64	66	27	53	34
16E110_2016	113	98	106	121	111	55	116	121	120	113	98	55	61	133	112	117	622	621	64	72	110	119	131	110	110	118	111	111	104	8	832	67	65	64	122	129	65	47	55	123	114	665	68	44	75	77	38	64	45
16E111_2016	113	98	106	121	111	55	116	121	120	113	98	55	61	133	112	117	623	622	64	72	110	119	131	110	110	118	111	111	104	8	832	67	65	64	122	129	65	47	55	123	114	665	68	44	75	77	38	64	45
16E115_2016	105	92	100	115	105	102	108	115	114	107	92	101	108	127	97	111	639	638	110	99	121	113	126	104	104	113	105	105	98	115	857	113	111	110	116	123	130	112	99	116	110	689	95	109	121	123	103	111	110
16E130_2016	97	83	91	104	96	60	101	104	103	97	82	60	65	117	97	102	602	601	68	31	94	104	114	94	94	103	96	96	89	73	815	71	69	68	107	112	87	69	58	108	99	645	27	66	79	81	60	68	67
16E137_2016	92	79	87	100	92	57	97	100	99	92	77	57	61	112	94	98	605	604	64	54	90	100	110	89	89	99	92	92	85	69	818	67	65	64	103	110	83	65	55	104	95	648	50	62	75	77	56	64	63
16E150_2016	89	75	83	96	88	52	93	96	95	89	74	52	57	109	89	94	595	594	60	21	86	96	106	86	86	95	88	88	81	65	807	63	61	60	99	104	79	61	50	100	91	637	17	58	71	73	52	60	59
16E170_2016	108	96	104	117	109	52	113	117	116	109	94	52	56	129	107	115	615	614	27	69	106	117	127	103	103	116	109	109	102	65	827	30	28	27	120	127	78	60	53	119	112	657	65	57	34	36	51	59	58
16E198_2016	100	82	96	105	93	125	100	105	104	95	82	125	131	117	129	99	662	661	131	122	144	101	116	62	62	91	93	93	84	138	872	134	132	131	92	113	153	135	123	145	106	705	118	132	142	144	126	134	133
16E214_2016	438	433	441	454	446	420	448	454	453	446	431	421	427	463	446	452	662	661	427	415	428	454	465	443	443	454	446	446	439	435	870	429	428	427	457	464	449	431	419	466	449	703	414	428	439	441	422	430	429
16E236_2016	101	83	97	106	94	126	101	106	105	96	83	126	132	118	130	100	663	662	132	123	145	102	117	63	63	92	94	94	85	139	873	135	133	132	93	114	154	136	124	146	107	706	119	133	143	145	127	135	134
16E242_2016	112	99	107	120	112	56	117	120	119	112	97	56	40	132	113	118	622	621	63	73	109	120	130	109	109	119	112	112	105	69	832	66	64	63	123	130	82	64	56	124	115	663	69	61	74	76	55	63	62
16E255_2016	92	78	86	99	91	55	96	99	98	92	77	55	60	112	92	97	598	597	63	24	89	99	109	89	89	98	91	91	84	68	810	66	64	63	102	107	82	64	53	103	94	640	20	61	74	76	55	63	62
16E283_2016	102	87	95	110	100	64	105	110	109	102	87	64	70	122	101	106	610	609	73	55	99	108	120	99	99	107	100	100	93	77	818	76	74	73	111	118	92	74	62	112	103	654	51	71	84	86	65	73	72
16E301_2016	109	96	104	117	109	53	114	117	116	109	94	53	57	129	107	115	615	614	24	70	106	117	127	103	103	116	109	109	102	66	827	27	13	28	120	127	79	61	53	117	112	655	66	58	39	41	52	60	59
16E312_2016	110	97	105	118	110	54	115	118	117	110	95	54	58	130	108	116	616	615	25	71	107	118	128	104	104	117	110	110	103	67	828	28	14	29	121	128	80	62	54	118	113	656	67	59	40	42	53	61	60
16E366_2016	114	101	109	122	114	58	118	122	121	114	99	58	62	134	115	120	625	624	65	75	111	122	132	111	111	121	114	114	107	53	834	68	66	65	125	132	65	22	58	126	117	665	71	45	76	78	39	65	20
16E488_2016	117	104	112	125	117	61	121	125	124	117	102	61	65	137	118	123	628	627	68	78	114	125	135	114	114	124	117	117	110	56	837	71	69	68	128	135	68	25	61	129	120	668	74	48	79	81	42	68	23
16ESS0102_2016	75	56	70	77	15	99	74	77	76	15	54	99	103	87	102	21	630	629	104	96	116	23	88	61	61	73	15	15	60	112	842	109	107	106	78	87	125	107	97	116	80	671	92	102	117	119	98	106	105
16ESS0103_2016	82	63	77	84	74	106	81	84	83	74	61	106	110	96	111	80	639	638	113	103	123	82	95	71	71	82	74	74	67	119	852	116	114	113	85	94	132	114	104	125	87	682	99	111	124	126	105	113	112
16ESS0215_2016	661	659	672	672	668	649	664	672	671	672	659	649	653	677	666	675	654	653	649	646	653	677	687	670	670	677	668	671	663	656	800	653	651	652	679	685	666	654	648	688	679	684	647	651	660	658	650	657	652
16ESS0300_2016	110	96	104	118	107	53	114	118	117	108	95	53	58	128	110	113	621	620	59	70	107	115	128	107	107	114	107	107	102	48	830	64	62	61	120	127	62	18	53	121	112	661	66	39	72	74	35	61	16
16ESS0308_2016	71	50	66	61	65	95	67	61	60	65	48	95	98	83	101	71	629	628	102	91	111	73	72	62	62	73	65	65	58	108	840	105	103	102	76	81	121	103	93	115	76	672	88	100	113	115	94	102	101
16ESS1055_2016	121	109	117	131	122	118	124	131	130	123	108	117	123	142	113	128	651	650	124	114	137	130	142	120	120	130	122	122	115	131	867	127	125	125	133	140	145	127	116	129	127	696	111	124	136	138	118	126	125
16ESS1059_2016	82	63	77	84	74	106	81	84	83	74	61	106	110	96	111	80	639	638	113	103	123	82	95	71	71	82	74	74	67	119	852	116	114	113	85	94	132	114	104	125	87	682	99	111	124	126	105	113	112
17E004_2017	108	96	104	117	109	52	114	117	116	109	94	52	57	129	109	115	620	619	59	67	106	117	127	106	106	116	109	109	102	47	823	61	60	59	120	127	61	17	53	120	111	654	66	40	71	73	34	60	15
17E011_2017	99	81	95	104	92	124	99	104	103	94	81	124	130	116	128	98	661	660	130	121	143	100	115	61	61	90	92	92	83	137	871	133	131	130	91	112	152	134	122	143	105	704	117	131	141	143	125	133	132
17E020_2017	110	95	103	118	108	52	113	118	117	110	95	52	58	130	109	114	620	619	60	69	107	116	128	107	107	115	108	108	101	27	829	64	62	61	119	126	62	44	52	120	111	662	65	41	72	74	35	61	42
17E041_2017	120	108	116	129	121	65	125	129	128	121	106	65	68	141	122	127	632	631	72	81	118	129	139	118	118	128	121	121	114	60	841	75	73	72	132	139	73	29	65	133	124	672	78	52	83	85	46	72	27
17E047_2017	129	116	124	137	129	73	133	137	136	129	114	73	77	149	130	135	638	637	76	89	126	137	147	126	126	136	129	129	122	86	847	79	77	76	140	147	98	80	73	141	132	678	86	78	87	89	72	80	78
17E052_2017	94	81	89	102	94	38	98	102	101	94	79	38	42	114	95	100	605	604	45	55	91	102	112	91	91	101	94	94	87	51	814	48	46	45	105	112	64	46	38	106	97	645	51	43	56	58	37	45	44
17E074_2017	75	55	69	78	66	98	73	78	77	68	54	98	104	89	103	71	635	634	106	95	117	74	89	53	53	64	66	66	57	111	844	109	107	106	51	86	126	108	96	117	79	678	91	105	117	119	99	107	106
17E102_2017	108	93	101	115	106	69	111	115	114	108	93	69	75	128	107	112	614	613	78	41	105	114	125	105	105	113	106	106	99	82	825	81	79	78	117	122	97	79	68	118	109	657	37	76	89	91	70	78	77
17E108_2017	75	55	69	77	66	98	73	77	76	68	54	98	104	89	103	71	634	633	106	95	117	74	88	53	53	64	66	66	57	111	842	109	107	106	51	86	126	108	96	117	79	677	91	105	117	119	99	107	106
17E164_2017	92	74	88	97	85	117	92	97	96	87	74	117	123	109	121	91	653	652	123	114	136	93	108	54	54	83	85	85	76	130	864	126	124	123	84	105	145	127	115	137	98	697	110	124	134	136	118	126	125
17E175_2017	92	74	88	97	85	117	92	97	96	87	74	117	123	109	121	91	654	653	123	114	136	93	108	54	54	83	85	85	76	130	864	126	124	123	84	105	145	127	115	137	98	697	110	124	134	136	118	126	125
17E216_2017	123	110	118	131	123	69	128	131	130	123	108	69	71	143	123	129	632	631	40	86	122	131	141	117	117	130	123	123	116	82	843	43	33	44	134	141	95	77	69	131	126	671	82	74	55	57	68	76	75
17E220_2017	106	91	99	113	104	68	109	113	112	106	91	68	74	126	105	110	613	612	77	47	103	112	123	103	103	111	104	104	97	81	824	80	78	77	115	120	96	78	66	116	107	655	43	75	88	90	69	77	76
17E231_2017	93	75	89	98	86	118	93	98	97	88	75	118	124	110	122	92	655	654	124	115	137	94	109	55	55	84	86	86	77	131	865	127	125	124	85	106	146	128	116	137	99	698	111	125	135	137	119	127	126
17E255_2017	107	89	103	112	100	132	107	112	111	102	89	132	138	124	136	106	668	667	138	129	151	108	123	69	69	98	100	100	91	145	878	141	139	138	99	120	160	142	130	152	113	712	125	139	149	151	133	141	140
17E275_2017	118	105	113	126	118	62	123	126	125	118	103	62	66	138	116	124	626	625	37	79	115	126	136	112	112	125	118	118	111	75	836	40	38	37	129	136	88	70	62	128	121	666	75	67	44	36	61	69	68
17E299_2017	100	84	98	107	95	126	102	107	106	97	84	126	133	119	129	101	663	662	131	121	146	103	118	64	64	93	95	95	86	139	868	133	132	131	94	115	155	137	125	146	107	701	120	134	143	145	128	136	135
17E304_2017	137	124	132	145	137	81	141	145	144	137	122	81	84	157	135	143	642	641	56	97	133	145	155	131	131	144	137	137	130	94	855	58	57	56	148	155	107	89	81	147	140	684	94	86	63	65	80	88	87
17E319_2017	101	86	94	108	99	64	105	108	107	101	86	64	70	121	101	105	608	607	73	43	98	108	118	98	98	106	100	99	93	77	819	76	74	73	110	115	91	74	62	112	102	650	39	71	84	86	65	73	72
17E337_2017	118	103	111	126	116	60	121	126	125	118	103	60	66	138	117	122	628	627	69	77	115	124	136	115	115	123	116	116	109	13	837	72	70	69	127	134	70	52	60	128	119	670	73	49	80	82	43	69	50
17E428_2017	101	87	95	109	100	64	105	109	108	102	87	64	70	122	101	106	608	607	73	35	99	108	119	99	99	107	100	100	93	77	819	76	74	73	111	116	92	74	62	112	103	651	31	71	84	86	65	73	72
17E455_2017	98	85	93	106	98	43	103	106	105	98	83	43	47	118	99	104	606	605	50	59	95	106	116	95	95	105	98	98	91	56	817	53	51	50	109	116	69	51	12	110	101	648	55	48	61	63	42	50	49
17E490_2017	95	83	91	104	96	93	100	104	103	96	81	92	97	116	88	102	622	621	98	90	110	104	114	93	93	103	96	96	89	106	837	101	99	99	107	112	119	101	90	98	99	666	86	98	110	111	92	100	99
17E556_2017	87	71	85	92	80	114	89	92	91	80	69	114	118	102	118	86	649	648	116	111	131	88	103	49	49	78	80	80	73	127	859	121	119	118	81	102	140	122	112	134	95	691	107	117	129	131	113	121	120
17E557_2017	110	97	105	118	110	54	114	118	117	110	95	54	58	130	111	116	621	620	61	70	107	118	128	107	107	117	110	110	103	49	830	64	62	61	121	127	62	22	54	122	113	661	67	41	72	74	35	61	20
17E572_2017	111	98	106	119	111	55	116	119	118	111	96	55	59	131	112	117	622	621	62	72	108	119	129	108	108	118	111	111	104	50	831	65	63	62	122	129	63	19	55	123	114	662	68	42	73	75	36	62	17
17E612_2017	117	104	112	125	117	61	122	125	124	117	102	61	65	137	115	123	624	623	36	78	114	125	135	111	111	124	117	117	110	74	835	39	37	36	128	135	87	69	61	127	120	665	74	66	43	29	60	68	67
17E658_2017	120	107	115	127	120	64	125	127	126	120	105	64	68	140	121	126	631	630	71	81	117	128	137	117	117	127	120	120	113	59	840	74	72	71	131	138	0	54	64	132	123	671	77	51	82	84	45	71	52
17ESS0250_2017	95	102	90	123	115	139	120	123	122	115	100	139	143	135	144	121	672	671	146	136	156	123	133	112	112	122	115	115	108	152	883	149	147	146	126	133	165	147	137	155	99	713	132	144	157	159	138	146	145
17ESS0293_2017	122	127	115	150	140	164	145	150	149	142	127	164	170	162	169	146	701	700	173	161	183	148	161	139	139	148	140	140	133	177	909	176	174	173	151	157	192	174	162	183	125	743	157	171	184	186	165	173	172
17ESS1903_2017	94	69	89	94	88	118	89	94	93	88	53	118	122	97	124	94	652	651	125	115	135	96	105	85	85	96	88	88	81	131	863	128	126	125	99	102	144	126	116	138	99	695	111	123	136	138	117	125	124
17ESS1905_2017	96	69	89	96	86	118	89	96	95	88	55	118	124	97	124	92	654	653	125	115	137	94	107	87	87	94	86	86	81	131	864	130	128	127	99	102	146	128	116	138	99	698	111	123	138	140	119	127	126
18ESS0051_2018	92	73	87	94	82	116	88	94	93	82	71	116	120	104	122	88	646	645	121	111	133	90	105	71	71	79	82	82	74	129	858	126	124	123	84	103	141	124	114	135	97	692	109	119	134	136	115	123	122
18ESS0106_2018	109	96	104	117	107	54	114	117	116	107	94	54	58	127	110	113	619	618	59	70	106	115	127	106	106	114	107	107	102	49	829	64	62	61	120	127	62	18	53	121	112	660	66	39	72	74	35	61	16
18ESS1424_2018	113	98	106	120	111	75	116	120	119	113	98	75	81	133	112	117	619	618	84	54	110	119	130	110	110	118	111	111	104	88	831	87	85	84	122	127	103	85	73	123	114	662	50	82	95	97	76	84	83
18ESS1890_2018	107	94	102	115	107	52	110	115	114	107	92	52	56	127	108	113	615	614	59	67	104	115	125	104	104	114	107	107	100	65	826	62	60	59	118	125	76	60	25	119	110	656	64	56	70	72	50	59	58
18ESS1929_2018	112	94	108	117	103	137	112	117	116	105	94	137	143	127	141	109	673	672	141	134	156	111	128	74	74	101	103	103	96	150	884	146	144	143	104	125	165	147	135	156	118	717	130	142	154	156	138	146	145
19E0114_2019	100	75	93	100	92	122	86	100	99	93	75	122	128	110	128	98	659	658	129	118	140	100	111	91	91	100	92	92	85	135	869	133	131	130	103	36	150	132	120	140	103	702	115	129	141	143	123	131	130
19E0333_2019	118	104	111	125	115	80	122	125	124	117	104	80	84	136	118	121	617	616	89	52	116	123	135	115	115	124	115	115	110	93	823	92	90	89	128	133	108	90	79	128	119	659	48	87	100	102	81	89	88
19E0341_2019	119	105	113	126	118	81	123	126	125	119	104	81	86	139	119	124	625	624	89	53	116	126	136	116	116	125	118	118	111	94	833	92	90	89	129	134	108	90	80	130	121	667	49	87	100	102	81	89	88
26FS14	122	110	118	131	123	120	125	131	130	123	108	119	124	142	115	129	648	647	125	115	136	131	141	120	120	130	123	123	116	133	862	128	126	126	134	141	146	128	117	125	126	692	113	125	137	139	119	127	126
26FS26	122	110	118	131	123	120	125	131	130	123	108	119	124	142	115	129	648	647	125	115	136	131	141	120	120	130	123	123	116	133	862	128	126	126	134	141	146	128	117	125	126	692	113	125	137	139	119	127	126
26FS8	112	97	105	120	108	54	115	120	119	110	97	54	60	130	108	114	619	618	25	71	109	116	130	106	106	115	108	108	102	67	829	30	28	31	121	128	82	64	54	118	113	659	67	59	42	44	55	63	62
37FS4	69	48	64	69	63	93	66	69	68	63	46	93	97	81	96	69	625	624	100	90	110	71	80	57	57	71	63	63	56	106	837	103	101	100	74	79	119	101	91	111	74	667	86	98	111	113	92	100	99
GCA001078155	97	83	90	105	95	68	100	105	104	96	83	68	74	116	96	101	598	597	76	65	95	103	117	95	95	103	95	95	89	81	816	80	78	77	105	113	96	77	66	112	100	646	61	74	87	89	69	77	75
GCA001466375	94	79	88	102	93	57	97	102	101	94	79	57	61	114	93	99	598	597	65	54	91	101	112	91	91	100	93	93	86	70	809	68	66	65	104	110	84	66	55	105	95	638	50	63	76	78	57	65	64
GCA001614025	89	75	83	97	88	52	89	97	96	89	74	52	57	108	89	94	595	594	60	46	86	96	107	86	86	95	88	88	81	65	806	62	61	60	99	104	78	61	50	100	89	633	45	58	71	73	52	60	59
GCA002052105	84	69	78	92	83	48	87	92	91	83	69	48	53	104	84	89	595	594	56	45	82	91	102	81	81	90	83	83	76	61	804	58	57	56	94	100	75	57	45	99	86	634	41	54	67	69	48	56	55
GCA002283535	100	85	94	108	99	64	105	108	107	100	85	64	69	120	99	105	607	606	72	60	98	107	118	97	97	105	99	99	92	77	816	75	73	72	110	119	91	73	62	114	102	649	56	70	83	84	64	72	71
GCA002283545	93	77	87	101	92	66	95	101	100	92	77	66	71	112	90	98	584	583	74	62	91	100	110	90	90	98	92	92	84	78	794	77	75	74	103	107	93	75	64	101	93	625	59	72	85	87	66	74	73
GCA002283795	95	80	89	103	94	59	98	103	102	95	80	59	64	115	94	100	603	602	67	55	93	102	113	92	92	101	94	94	87	72	814	70	68	67	105	112	86	68	57	104	97	646	51	65	78	80	59	67	66
GCA002313125	80	59	75	45	74	103	75	45	44	75	58	103	108	93	109	80	640	639	111	99	121	82	28	72	72	82	74	74	67	116	851	114	112	111	85	90	129	112	101	123	85	682	96	109	122	124	103	111	110
GCA002915395	756	749	757	768	761	739	769	769	768	763	748	740	746	779	759	768	598	597	741	735	748	767	780	760	760	769	758	762	758	755	903	744	745	744	775	780	768	747	733	779	766	601	736	744	756	757	743	751	750
GCA002915405	766	759	767	778	771	748	779	779	778	773	758	749	755	789	769	778	607	606	750	744	757	777	790	770	770	779	768	772	767	764	912	755	754	753	785	789	777	756	742	789	776	610	745	753	765	766	752	760	759
GCA003140475	105	89	98	113	103	75	108	113	112	105	90	75	81	125	105	109	618	617	84	72	103	111	124	102	102	111	103	103	96	88	832	86	84	83	114	121	103	85	73	119	108	662	67	82	94	96	76	84	83
GCA003888015	91	77	85	100	90	35	96	100	99	90	77	35	41	111	92	96	598	597	43	53	90	98	109	89	89	97	90	90	84	49	801	47	45	44	102	107	63	45	36	102	93	637	49	41	55	57	36	44	43
GCA003899035	124	109	118	132	123	103	129	132	131	123	109	104	109	143	124	129	624	623	112	100	106	131	142	121	121	130	123	123	116	117	837	115	113	112	134	142	131	113	102	136	127	666	97	110	123	125	104	112	111
GCA004025485	332	322	330	345	333	309	334	345	344	335	321	310	318	352	336	339	617	616	318	307	319	341	356	334	334	341	333	333	328	325	829	323	321	320	346	353	340	322	310	355	339	657	304	317	331	332	313	321	320
GCA004025675	407	394	403	417	407	388	409	417	416	408	394	389	392	425	407	413	689	688	395	384	395	415	427	405	405	413	407	407	401	402	898	399	397	396	419	426	416	398	385	422	410	722	382	394	407	408	389	397	396
GCA004025715	854	846	855	866	858	839	866	867	866	860	846	840	846	875	858	865	697	696	840	835	847	867	877	858	858	866	858	859	853	852	999	844	843	842	871	875	868	850	832	875	861	697	834	846	854	855	841	849	848
GCA004025745	374	362	370	385	372	350	375	385	384	374	362	351	359	392	374	379	656	655	361	348	361	381	396	371	371	381	373	373	369	365	868	364	363	362	385	393	381	363	350	389	378	694	346	358	373	374	354	362	361
GCA004025805	894	888	896	907	900	879	893	906	906	899	889	881	883	919	904	906	418	417	888	873	885	907	921	896	896	909	900	900	893	894	1053	892	891	890	912	920	907	890	875	920	904	780	874	886	901	902	882	889	888
GCA004124035	93	98	86	121	111	135	116	121	120	113	98	135	141	133	141	117	672	671	144	132	154	119	132	110	110	119	111	111	104	148	882	147	145	144	122	129	163	145	133	155	96	716	128	142	155	157	136	144	143
GCA004124095	70	49	63	72	60	92	67	72	71	62	49	92	98	84	97	66	629	628	101	89	111	68	83	59	59	68	60	60	53	105	837	104	102	101	71	80	120	102	90	111	73	672	85	99	112	114	93	101	100
GCA004124175	110	97	105	120	110	107	113	120	119	112	97	106	113	132	102	116	642	641	115	104	126	118	130	109	109	118	110	110	103	120	855	118	116	115	121	128	135	117	104	118	115	688	100	114	126	128	108	116	115
GCA004191975	54	64	49	87	77	102	83	87	86	77	64	102	107	98	105	83	627	626	108	99	120	85	96	76	76	84	77	77	71	115	837	112	110	109	89	93	129	111	100	115	57	670	95	107	120	122	102	110	109
GCA005462115	104	89	98	111	103	47	108	111	110	104	89	47	52	124	104	109	609	608	55	64	101	111	121	101	101	110	103	103	96	60	819	58	56	55	114	119	74	56	47	113	106	652	60	53	66	68	47	55	54
GCA005856765	356	349	358	371	363	337	362	371	370	364	349	338	342	380	361	369	671	671	344	331	343	371	383	361	360	371	363	363	356	351	882	346	345	344	374	381	366	348	335	380	366	710	332	345	356	358	339	347	346
GCA006073715	775	763	773	785	776	754	783	785	784	778	764	754	761	792	775	783	613	612	758	750	763	785	796	776	776	784	776	777	771	768	916	762	761	760	789	793	783	765	747	792	780	620	749	761	772	774	756	764	763
GCA006076795	735	726	735	747	739	719	746	748	747	741	727	720	726	758	736	746	582	581	722	715	729	748	759	739	739	747	739	740	736	734	887	725	726	725	753	757	747	730	715	754	742	589	716	727	737	738	723	732	730
GCA006451495	682	669	678	691	683	660	688	691	690	684	670	662	668	700	679	689	607	606	668	659	672	691	701	682	682	690	683	683	675	675	540	672	670	669	693	698	690	672	653	694	686	649	655	669	680	682	662	671	670
GCA006461405	118	103	112	125	117	81	121	125	124	118	103	81	86	138	118	123	621	620	89	56	115	125	135	115	115	124	117	117	110	94	828	92	90	89	128	133	108	90	79	128	120	661	52	87	100	102	81	89	88
GCA006766205	652	645	652	666	657	639	654	666	665	658	644	640	641	673	659	663	488	487	642	630	643	665	677	656	656	670	657	657	650	653	798	646	645	644	669	675	666	649	631	678	660	305	633	645	656	658	640	648	647
GCA007233515	654	647	655	669	660	634	657	669	668	660	646	635	640	674	660	666	616	615	640	630	641	668	681	658	657	668	660	660	654	648	825	644	643	642	672	678	663	645	629	677	663	664	629	641	653	654	634	644	643
GCA007285735	600	592	605	601	600	585	602	601	600	603	592	585	590	609	604	606	586	585	587	583	587	608	621	602	602	609	600	603	597	592	737	592	590	591	612	619	603	591	583	623	612	624	583	586	599	597	586	593	589
GCA007287935	592	584	597	598	593	577	594	598	597	596	582	577	582	602	595	600	581	580	580	575	579	602	613	595	595	602	593	596	589	584	731	584	582	583	603	611	595	583	575	615	603	617	575	579	591	589	578	585	581
GCA007306115	596	588	601	602	596	581	598	602	601	599	586	581	586	606	600	603	582	581	583	579	583	605	617	599	598	605	596	599	593	588	733	588	586	587	608	615	599	587	578	619	608	619	579	582	595	593	582	589	585
GCA007502045	100	85	94	108	98	70	105	108	107	98	85	70	75	119	102	104	607	606	77	67	99	106	118	97	97	105	98	98	92	83	823	81	79	78	110	118	96	79	69	116	102	655	64	75	89	91	70	78	77
GCA007513405	91	76	85	99	89	63	95	99	98	89	76	63	68	110	92	95	600	599	70	60	90	97	109	87	87	96	89	89	83	76	812	74	72	71	101	107	90	72	61	103	93	642	56	68	82	84	63	71	70
GCA007578745	78	64	73	87	77	21	83	87	86	77	64	21	28	98	78	83	587	586	29	37	77	85	97	76	76	84	77	77	71	35	792	32	31	30	89	95	50	32	23	88	80	623	36	28	42	44	23	31	30
GCA007581245	104	88	98	110	102	84	106	110	109	102	88	85	90	120	104	108	590	589	91	82	65	110	119	101	101	109	102	102	96	98	796	95	93	93	113	115	111	94	83	111	104	630	78	90	104	104	85	93	92
GCA007582085	118	103	112	126	117	97	121	126	125	117	103	98	103	137	118	123	616	615	106	94	100	125	136	115	115	124	117	117	110	111	832	109	107	106	128	134	125	107	96	130	120	660	91	104	117	119	98	106	105
GCA007582595	91	76	85	99	89	63	95	99	98	89	76	63	68	110	91	95	601	600	70	60	89	97	109	88	88	96	89	89	83	76	812	74	72	71	101	107	90	72	61	101	93	642	56	68	82	84	63	71	70
GCA007586095	125	110	119	133	123	105	128	133	132	123	110	106	111	143	125	129	623	622	113	102	108	131	143	121	121	130	123	123	117	119	836	117	115	114	135	141	133	115	104	141	127	664	99	111	125	127	106	114	113
GCA007586105	91	76	85	99	89	35	95	99	98	89	76	35	40	110	91	95	602	601	42	52	89	97	108	88	88	96	89	89	83	48	810	46	44	43	101	107	62	44	35	101	93	641	48	40	54	56	35	43	42
GCA007650495	115	101	109	123	113	59	119	123	122	113	100	59	64	134	115	119	623	622	66	76	113	121	133	112	112	120	113	113	107	54	834	70	68	67	125	131	68	24	59	126	117	666	72	46	78	80	41	67	22
GCA007657035	652	650	663	663	658	641	656	663	662	661	650	641	645	667	657	665	648	647	640	638	645	667	678	661	661	667	658	661	654	648	795	645	643	644	670	675	658	646	641	678	670	678	639	642	652	650	642	649	644
GCA007770865	95	80	89	103	93	59	98	103	102	93	80	59	64	114	95	99	603	602	66	50	93	101	113	92	92	100	93	93	87	72	813	70	68	67	105	111	86	67	57	105	96	647	46	64	78	80	59	67	65
GCA007773425	122	107	116	130	121	100	125	130	129	121	107	101	107	141	122	127	621	620	110	98	104	129	140	118	118	128	121	121	114	115	835	113	111	110	132	138	129	111	100	138	124	662	95	108	121	123	102	110	109
GCA007777685	116	102	111	124	115	61	121	124	123	114	101	61	65	135	117	121	623	622	67	78	114	123	134	113	113	122	115	115	109	56	834	71	69	68	127	133	69	25	61	127	119	667	74	47	79	81	42	68	23
GCA007782045	87	72	81	95	85	50	91	95	94	85	72	50	55	106	87	91	591	590	57	42	85	93	105	84	84	92	85	85	78	63	801	61	59	58	97	101	77	59	49	97	89	632	38	55	69	71	50	58	57
GCA007784055	121	106	115	129	119	100	124	129	128	119	106	101	106	139	121	125	619	618	108	97	103	127	139	118	118	126	119	119	113	114	833	112	110	109	131	137	128	110	99	133	123	661	94	106	120	122	101	109	108
GCA007822225	93	78	87	101	91	64	97	101	100	91	78	64	69	112	94	97	605	604	71	61	91	99	112	89	89	99	91	91	85	77	820	74	72	71	103	109	91	73	61	112	97	647	56	69	82	84	64	72	71
GCA008035085	74	59	68	82	72	47	78	82	81	72	59	47	52	93	74	78	587	586	54	44	73	80	93	71	71	80	72	72	66	60	800	58	56	55	84	90	74	56	45	89	78	631	40	52	66	68	47	55	54
GCA008052975	648	646	659	658	655	638	651	658	657	658	646	638	642	664	652	662	636	635	638	635	642	664	673	657	657	664	655	658	650	645	785	642	640	641	666	671	655	643	637	674	666	671	636	640	649	647	639	646	641
GCA008094085	595	587	600	601	595	580	597	601	600	598	585	580	585	605	596	602	583	582	582	578	582	604	616	598	598	604	595	598	592	587	731	587	585	586	607	613	598	585	576	617	607	617	578	581	594	592	581	588	584
GCA008182545	97	82	91	105	96	40	101	105	104	97	82	40	45	117	97	102	604	603	48	57	94	104	115	94	94	103	96	96	89	53	814	51	49	48	107	114	66	49	40	107	99	645	53	45	59	61	40	48	47
GCA008540555	610	602	615	616	610	595	612	616	615	613	600	595	600	620	614	617	598	597	597	593	597	619	631	613	613	619	610	613	607	602	748	602	600	601	622	629	613	601	592	633	622	634	593	596	609	607	596	603	599
GCA008662735	87	72	81	95	86	31	91	95	94	86	72	31	36	106	87	92	596	595	39	48	85	94	105	84	84	93	86	86	79	43	807	42	40	39	97	102	58	40	31	97	89	639	44	37	50	52	31	38	38
GCA008669935	84	69	78	92	83	27	88	92	91	84	69	27	32	103	83	89	593	592	35	44	81	91	102	81	81	90	83	83	76	40	804	38	36	35	94	101	54	36	27	94	86	634	40	33	46	48	27	34	34
GCA008670075	84	69	78	92	83	28	88	92	91	83	69	28	33	103	84	89	593	592	36	45	82	91	101	81	81	90	83	83	76	41	804	39	37	36	94	99	55	37	28	94	86	636	41	34	47	49	28	35	35
GCA008670195	86	71	80	94	85	30	90	94	93	85	71	30	35	105	86	91	595	594	38	47	84	93	104	83	83	92	85	85	78	42	806	41	39	38	96	101	57	39	30	96	88	638	43	36	49	51	30	37	37
GCA008846345	86	71	80	94	85	29	90	94	93	85	71	29	34	105	86	91	595	594	37	46	83	93	104	83	83	92	85	85	78	41	804	40	38	37	96	102	56	38	29	96	88	637	42	35	48	50	29	36	36
GCA008864905	86	71	80	94	85	29	90	94	93	86	71	29	34	105	85	91	595	594	37	46	83	93	104	83	83	92	85	85	78	41	805	40	38	37	96	103	56	38	29	96	88	637	42	35	48	50	29	36	36
GCA008865005	89	74	83	97	88	32	93	97	96	89	74	32	37	107	88	94	593	592	40	49	86	96	106	86	86	95	88	88	81	44	800	43	41	40	99	106	59	41	32	99	89	636	45	38	51	53	32	39	39
GCA008931225	78	58	72	80	69	101	76	80	79	70	57	101	106	92	106	75	636	635	109	98	119	77	89	55	55	67	69	69	60	114	848	112	110	109	68	89	128	110	99	120	82	679	94	107	120	122	101	109	108
GCA008931245	90	77	85	98	90	34	93	98	97	90	75	34	38	110	91	96	597	596	41	50	87	98	108	87	87	97	90	90	83	47	809	44	42	41	101	107	59	42	34	102	93	639	47	39	52	54	33	41	40
GCA009119945	448	442	450	464	454	428	456	464	463	456	442	429	437	473	454	460	673	672	436	423	438	462	476	454	454	462	454	454	448	443	879	439	438	437	466	473	459	441	427	474	458	716	422	437	449	451	432	440	439
GCA009621455	94	79	88	102	93	64	98	102	101	93	79	64	70	114	91	99	600	599	73	62	91	101	112	88	88	100	93	93	86	78	816	76	74	73	104	109	92	74	63	104	97	644	58	71	84	86	65	73	72
GCA009632715	83	68	77	91	82	46	87	91	90	82	68	46	51	103	83	88	587	586	54	37	80	90	101	80	80	89	82	82	75	59	802	57	55	54	93	97	73	55	44	93	85	631	33	52	65	67	46	54	53
GCA009632755	86	71	80	94	84	49	90	94	93	84	71	49	54	106	86	90	589	588	56	39	83	92	104	83	83	92	84	84	78	62	802	60	58	57	96	102	76	58	47	96	88	634	35	55	68	69	49	57	56
GCA009632775	135	120	129	143	134	113	139	143	142	135	120	114	119	154	136	140	615	614	121	111	118	142	154	132	132	142	134	134	127	126	832	124	122	122	145	152	139	122	112	154	139	661	107	119	133	135	113	122	120
GCA009632915	139	124	133	147	138	117	143	147	146	138	124	118	123	158	140	144	624	623	126	115	122	146	158	136	136	146	138	138	131	131	839	129	127	126	149	155	145	127	116	158	143	668	111	124	137	139	118	126	125
GCA009632935	83	68	77	91	82	46	87	91	90	82	68	46	51	103	83	88	591	590	54	37	80	90	101	80	80	89	82	82	75	59	803	57	55	54	93	99	73	55	44	93	85	634	33	52	65	67	46	54	53
GCA009633055	82	67	76	90	81	45	86	90	89	82	67	45	50	102	82	87	590	589	53	36	79	89	100	79	79	88	81	81	74	58	802	56	54	53	92	98	72	54	42	92	84	633	32	51	64	66	45	53	52
GCA009638155	87	73	81	95	85	64	90	95	94	86	72	65	71	105	88	91	587	586	73	63	66	93	106	84	84	93	85	85	79	79	803	77	75	74	97	103	93	75	64	104	91	631	59	71	85	87	66	74	73
GCA009806735	119	106	114	127	119	116	121	127	126	120	105	115	121	139	111	125	645	644	122	111	133	127	138	117	117	126	119	119	112	129	859	125	123	123	130	137	143	125	113	121	122	690	109	122	134	136	116	124	123
GCA010002945	76	60	70	82	75	38	79	82	81	76	60	38	41	95	75	81	577	576	46	37	74	83	91	73	73	82	75	75	68	50	785	49	47	46	86	92	64	46	36	85	76	615	33	43	57	58	37	46	44
GCA010190665	647	641	649	662	655	630	652	662	661	654	641	631	633	670	655	660	479	478	634	624	636	662	673	653	653	668	654	654	648	644	793	637	636	635	666	672	658	640	623	674	659	146	624	637	647	649	631	639	638
GCA010190825	643	636	645	657	651	626	648	657	656	650	636	627	630	665	651	656	478	477	631	621	633	658	669	649	649	665	650	650	644	641	785	634	633	632	662	666	655	637	621	670	655	146	621	634	644	646	628	636	635
GCA010256235	644	638	646	659	652	626	649	659	658	652	638	627	629	666	652	657	479	478	630	620	632	659	671	650	650	666	651	651	643	640	791	633	632	631	663	670	654	636	619	670	656	143	620	633	643	645	627	635	634
GCA010256575	655	654	667	663	663	643	658	663	662	667	654	643	647	672	661	670	646	645	643	640	647	672	682	665	665	672	663	666	658	650	794	647	645	646	674	680	660	648	643	682	674	680	641	645	654	652	644	651	646
GCA010257255	675	673	686	686	682	663	677	686	685	686	673	663	667	691	680	689	668	667	663	659	667	691	701	684	684	691	682	685	677	670	815	667	665	666	693	699	679	668	662	701	693	699	661	665	674	672	664	671	666
GCA010258495	93	78	87	101	92	56	97	101	100	93	78	56	61	113	93	98	602	601	64	53	90	100	111	90	90	99	92	92	85	69	814	67	65	64	103	110	83	65	54	103	95	644	49	62	75	77	56	64	63
GCA010259505	674	672	685	685	681	662	676	685	684	685	672	662	666	690	679	688	667	666	662	658	666	690	700	683	683	690	681	684	676	669	814	666	664	665	692	698	679	667	661	701	692	698	660	664	673	671	663	670	665
GCA010259545	91	76	85	99	90	54	95	99	98	91	76	54	59	111	91	96	600	599	62	51	88	98	109	88	88	97	90	90	83	67	812	65	63	62	101	108	81	63	52	101	93	642	47	60	73	75	54	62	61
GCA010381145	87	72	81	95	86	52	91	95	94	86	72	52	57	107	86	92	594	593	60	43	86	94	105	84	84	93	86	86	79	65	803	62	61	60	97	102	79	61	50	97	89	636	39	58	71	73	52	60	59
GCA010400585	83	68	77	91	82	54	87	91	90	83	68	54	59	103	83	88	590	589	62	51	80	90	101	80	80	89	82	82	75	67	802	65	63	62	93	100	81	63	52	95	85	634	47	60	73	75	54	62	61
GCA010417445	89	73	82	97	87	50	92	97	96	89	74	50	56	109	85	93	590	589	59	49	87	95	107	83	83	93	87	87	80	63	802	62	60	59	98	105	78	59	48	95	89	632	45	57	70	72	51	59	57
GCA010511795	88	73	82	96	87	46	92	96	95	88	73	46	51	108	88	93	595	594	54	49	86	95	105	85	85	94	87	87	80	59	806	57	55	54	98	104	73	55	44	98	89	636	45	52	65	67	46	54	53
GCA010512035	79	63	72	87	77	49	82	87	86	79	64	49	55	99	79	83	590	589	58	46	76	85	98	76	76	85	77	77	70	62	804	61	59	58	88	95	77	59	47	94	82	634	42	56	69	71	50	58	57
GCA010512115	91	76	85	99	90	69	95	99	98	90	76	70	75	109	92	96	592	591	78	67	74	98	109	88	88	98	90	90	83	83	805	81	79	78	101	107	97	79	68	106	95	635	63	76	89	91	70	78	77
GCA010582265	99	82	92	106	96	76	102	106	105	98	83	77	83	115	99	102	586	585	85	74	82	104	115	96	96	104	96	96	90	90	799	89	87	86	108	116	105	87	75	111	101	632	70	83	97	99	78	86	85
GCA010614325	83	67	77	89	82	46	86	89	88	83	67	46	51	102	83	88	576	575	55	37	81	90	98	80	80	89	82	82	75	59	784	57	56	54	92	98	73	55	45	92	82	614	33	52	66	67	45	55	53
GCA010615925	75	59	68	84	74	47	79	84	83	76	61	47	53	95	76	80	570	569	54	43	74	82	93	73	73	81	74	74	66	59	775	57	56	54	85	91	73	55	45	88	76	614	39	53	66	68	47	56	53
GCA010617285	80	65	74	88	79	42	84	88	87	80	65	42	47	100	80	85	587	586	50	41	78	87	97	77	77	86	79	79	72	55	797	52	51	50	90	97	69	51	40	89	82	628	37	48	61	63	42	50	49
GCA010617565	79	63	73	87	78	40	82	87	86	79	64	40	45	99	79	84	583	582	48	39	76	86	96	76	76	83	78	78	71	53	795	51	49	48	89	96	67	49	38	89	80	625	35	46	59	61	40	48	47
GCA010736355	93	78	87	101	92	72	97	101	100	92	78	73	78	112	92	98	589	588	81	70	57	100	110	90	90	99	92	92	85	86	802	84	82	81	103	107	100	82	71	103	95	632	66	79	92	94	73	81	80
GCA010870325	92	77	86	100	90	64	96	100	99	90	77	64	69	111	91	96	601	600	71	61	90	98	110	89	89	97	90	90	84	77	809	75	73	72	102	108	91	73	62	104	93	641	57	69	83	85	64	72	71
GCA011136895	79	64	73	87	79	44	83	87	86	80	64	44	49	99	80	85	581	580	50	35	78	87	97	77	77	86	79	79	72	57	791	53	51	51	90	96	71	53	42	89	80	622	31	50	62	64	44	52	51
GCA011136955	90	74	83	95	89	62	92	95	94	90	74	62	67	108	91	95	584	583	69	59	86	97	105	86	86	96	89	89	82	74	792	71	70	69	99	106	87	70	60	102	93	625	55	67	81	82	61	70	68
GCA011137425	81	65	75	87	80	39	83	87	86	81	65	39	43	100	81	86	574	573	46	42	79	88	96	78	78	86	80	80	73	52	778	48	47	45	90	97	66	48	37	89	81	614	38	45	57	59	39	47	46
GCA011137455	76	59	70	82	75	34	79	82	81	76	60	34	39	95	75	81	580	579	40	37	74	83	92	73	73	81	75	75	68	46	790	43	41	41	85	91	59	42	32	86	77	617	33	39	52	54	33	42	40
GCA011294855	288	277	286	300	291	268	293	300	299	291	277	269	274	309	292	297	566	565	276	266	275	299	311	289	289	299	291	291	284	282	782	279	277	276	302	308	296	278	266	311	295	608	262	275	287	289	269	277	276
GCA011392995	113	98	107	120	111	92	116	120	119	112	98	93	98	129	112	117	605	604	100	90	95	119	130	110	110	118	111	111	105	106	817	104	102	101	123	128	120	102	91	128	115	649	86	98	112	113	93	101	100
GCA011401155	143	128	137	151	143	123	145	151	150	143	129	124	129	163	144	148	620	619	132	121	129	150	162	141	141	151	142	142	137	137	831	134	133	132	154	160	151	133	123	164	146	662	117	129	143	145	124	132	131
GCA011401635	137	122	131	144	136	116	140	144	143	137	122	117	121	155	137	142	609	608	124	114	120	144	154	134	134	143	136	136	129	130	819	127	125	124	147	153	144	126	115	155	139	649	110	123	135	136	117	125	124
GCA011412715	91	76	85	99	90	70	95	99	98	91	76	71	76	110	92	96	590	589	79	68	71	98	110	88	88	97	90	90	83	84	801	81	80	79	101	107	98	80	69	109	94	631	64	77	90	92	71	79	78
GCA011422665	80	65	74	88	79	44	84	88	87	80	65	44	49	100	80	85	585	585	52	35	77	87	98	77	77	86	79	79	72	57	798	55	53	52	89	97	71	53	42	90	81	630	31	50	63	65	44	52	51
GCA011433435	94	80	88	103	92	57	99	103	102	92	80	57	64	114	95	98	594	593	66	50	92	100	112	92	92	99	92	92	87	72	799	70	68	67	105	109	86	67	57	105	95	635	46	64	78	80	59	67	65
GCA013232425	104	89	97	112	102	48	107	112	111	104	89	48	54	124	103	108	613	612	57	65	103	110	122	101	101	109	102	102	95	23	822	60	58	57	113	120	58	40	48	115	105	656	61	37	68	70	31	57	38
GCA013246165	109	95	103	117	108	54	113	117	116	109	94	54	59	129	110	114	616	615	62	71	108	116	127	106	106	115	108	108	101	67	824	65	63	62	119	125	81	63	54	121	111	659	67	60	73	75	54	62	61
GCA013416235	102	88	96	109	101	65	106	109	108	102	87	65	70	122	102	107	608	607	73	40	99	109	119	99	99	108	101	101	94	78	821	76	74	73	112	117	92	74	63	113	104	651	36	71	84	86	65	73	72
GCA900241525	80	66	74	88	79	43	84	88	87	80	65	43	48	100	80	85	587	586	51	40	77	87	98	77	77	86	79	79	72	56	797	54	52	51	89	97	70	52	41	94	81	627	36	49	62	64	43	51	50
GCA900241675	108	93	101	116	104	86	111	116	115	106	93	87	93	124	106	110	604	603	94	84	68	112	125	105	105	111	104	104	99	100	814	99	97	96	117	120	115	97	85	119	108	647	80	92	107	109	88	96	95
GCA900242055	95	80	88	103	93	66	98	103	102	95	80	66	72	115	95	99	605	604	75	63	93	101	113	92	92	100	93	93	86	79	818	78	76	75	104	111	94	76	64	114	98	650	59	73	86	88	67	75	74
GP12	105	90	98	112	101	67	108	112	111	103	90	67	73	123	104	107	612	611	74	38	102	109	122	102	102	108	101	101	96	80	822	79	77	76	114	119	95	77	65	115	106	654	34	72	87	89	68	76	75
GP9	105	90	98	112	101	67	108	112	111	103	90	67	73	123	104	107	612	611	74	38	102	109	122	102	102	108	101	101	96	80	822	79	77	76	114	119	95	77	65	115	106	654	34	72	87	89	68	76	75
HYM2	60	37	55	60	54	84	49	60	59	54	35	84	88	70	89	60	619	618	91	81	101	62	71	51	51	62	54	54	47	97	830	94	92	91	65	62	110	92	82	103	65	660	77	89	102	104	83	91	90
HYM4	59	36	54	59	51	83	48	59	58	51	34	83	87	67	88	57	618	617	88	80	100	59	70	50	50	59	51	51	46	96	829	93	91	90	64	61	109	91	81	102	64	659	76	86	101	103	82	90	89
HYX10	58	35	53	58	52	82	47	58	57	52	33	82	86	68	87	58	617	616	89	79	99	60	69	49	49	60	52	52	45	95	828	92	90	89	63	60	108	90	80	101	63	658	75	87	100	102	81	89	88
HYX3	60	37	55	60	54	84	49	60	59	54	35	84	88	70	89	60	618	617	91	81	101	62	71	51	51	62	54	54	47	97	829	94	92	91	65	62	110	92	82	103	65	659	77	89	102	104	83	91	90
HYX5	61	38	56	61	53	85	50	61	60	53	36	85	89	69	90	59	619	618	90	82	102	61	72	52	52	61	53	53	48	98	829	95	93	92	66	63	111	93	83	104	66	660	78	88	103	105	84	92	91
HYX9	61	38	56	61	53	85	50	61	60	53	36	85	89	69	90	59	619	618	90	82	102	61	72	52	52	61	53	53	48	98	830	95	93	92	66	63	111	93	83	104	66	660	78	88	103	105	84	92	91
LT2	565	562	569	580	575	550	573	580	579	573	559	551	550	588	575	580	393	392	551	543	553	582	592	571	571	589	574	574	568	563	710	554	553	552	586	593	575	557	542	596	579	135	543	554	564	566	548	556	555
YSX2	94	82	90	103	95	92	99	103	102	95	80	91	96	115	87	101	622	621	97	89	109	103	113	92	92	102	95	95	88	105	836	100	98	98	106	112	118	100	89	97	98	665	85	97	109	110	91	99	98
[truncated: 204 more columns]

## Sheet: Table S6
Table S6. Characteristics of the 4 Primary mcr-1-positive Salmonella Clades
Characteristic	Isolates, No./Total (%)
	Clade Ⅰ, Ⅱ, Ⅲ	Clade Ⅳ
	(n=36)	Total Clade Ⅳ	Clade Ⅳ-1	Clade Ⅳ-2	Clade Ⅳ-3	Clade Ⅳ-4
		(n=217)	(n=18)	(n=73)	(n=53)	(n=73)
Median pairwise SNP difference (IQR)	496(0-1053)	92(0-214)	95(0-145)	92(0-194)	56(0-101)	53(0-112)
Origin of isolates
China	11(30.6)	144(66.4)**	1(5.6)	72(98.6)	21(39.6)	50(68.5)
Europe	12(33.3)	57(26.3)	17(94.4)	1(1.4)	27(50.9)	12(16.4)
Others	13(36.1)	16(7.4)**	0	0	5(9.4)	11(15.1)
Host
Homo sapiens	23(63.9)	152(70.0)	9(50.0)	58(79.5)	29(54.7)	56(76.7)
livestock/food product	12(33.3)	59(27.2)	8(44.4)	15(20.5)	21(39.6)	15(20.5)
Serovar
Typhimurium	26(72.2)	57(26.3)**	7(38.9)	44(60.3)	5(9.4)	1(1.4)
1,4,[5],12:i:-	10(27.8)	160(73.7)**	11(61.1)	29(39.7)	48(90.6)	72(98.6)
MLST
ST34/34-SLV	1(2.8)	210(96.8)**	18(100.0)	66(90.4)	53(100.0)	73(100.0)
ST19/36	33(91.7)	0	0	0	0	0
Others	2(5.6)	7(3.2)	0	7(9.6)	0	0
mcr-1 location
IncHI2	2(5.6)	104(47.9)**	0	37(50.7)	19(35.8)	48(65.8)
IncI2	6(16.7)	8(3.7)**	1(5.6)	2(2.7)	2(3.8)	3(4.1)
IncX4	12(33.3)	54(24.9)	8(44.4)	25(34.2)	15(28.3)	6(8.2)
Others	15(41.7)	51(23.5)*	9(50.0)	9(12.3)	17(32.0)	16(21.9)
Presence of genes
repHI2	11(30.6)	175(80.6)**	7(38.9)	72(98.6)	40(75.5)	56(76.7)
blaCTX-M-14	3(8.3)	85(39.2)**	0	24(32.9)	17(32.1)	44(60.3)
fosA3	4(11.1)	88(40.6)*	0	26(35.6)	16(30.2)	46(63.0)
oqxAB	6(16.7)	120(55.3)**	0	57(78.1)	17(32.1)	46(63.0)
floR	21(58.3)	140(64.5)	1(5.6)	64(87.7)	24(45.3)	51(69.9)
* indicates statistical significance (p<0.05), ** indicates statistical significance (p<0.01) ((Clade Ⅰ, Ⅱ, Ⅲ) vs total Clade Ⅳ) .

## Sheet: Table S7
Table S7. Pairwise comparison of SNPs of 106 isolates carrying mcr-1-positive IncHI2 plasmids in comparison with the pHNSHP45-2 plasmid (Acc. no: KU341381)
snp-dists 0.7.0	13E0360_2013	14E0060_2014	14E0210_2014	14E0337_2014	14E0720_2014	14E0841_2014	14E1048_2014	14E1234_2014	15E013_2015	15E044_2015	15E135_2015	15E141_2015	15E164_2015	15E173_2015	15E175_2015	15E2020_2015	15E299_2015	15E368_2015	15E396_2015	15E444_2015	15E446_2015	15E447_2015	15E468_2015	15E492_2015	15E505_2015	15E508_2015	15E519_2015	15E556_2015	15E584_2015	15ESS2035_2015	16E017_2016	16E036_2016	16E059_2016	16E088_2016	16E110_2016	16E111_2016	16E115_2016	16E130_2016	16E137_2016	16E150_2016	16E170_2016	16E198_2016	16E236_2016	16E242_2016	16E255_2016	16E283_2016	16E301_2016	16E312_2016	16E366_2016
13E0360_2013	0	2	0	0	2	19	3	0	0	2	3	3	3	5	2	14	3	3	41	2	3	3	2	3	14	4	4	2	4	4	2	1	2	2	2	2	3	2	4	2	4	4	4	12	2	5	3	3	14
14E0060_2014	2	0	2	2	0	21	5	2	2	4	5	5	5	7	4	16	5	5	43	4	5	5	4	5	16	6	6	4	6	6	4	3	4	4	4	4	5	4	6	4	6	6	6	14	4	7	5	5	16
14E0210_2014	0	2	0	0	2	19	3	0	0	2	3	3	3	5	2	14	3	3	41	2	3	3	2	3	14	4	4	2	4	4	2	1	2	2	2	2	3	2	4	2	4	4	4	12	2	5	3	3	14
14E0337_2014	0	2	0	0	2	19	3	0	0	2	3	3	3	5	2	14	3	3	41	2	3	3	2	3	14	4	4	2	4	4	2	1	2	2	2	2	3	2	4	2	4	4	4	12	2	5	3	3	14
14E0720_2014	2	0	2	2	0	21	5	2	2	4	5	5	5	7	4	16	5	5	43	4	5	5	4	5	16	6	6	4	6	6	4	3	4	4	4	4	5	4	6	4	6	6	6	14	4	7	5	5	16
14E0841_2014	19	21	19	19	21	0	22	19	19	21	22	22	22	24	21	19	22	22	46	21	22	22	21	22	19	23	23	21	23	23	21	20	21	21	21	21	22	21	23	21	23	23	23	17	21	24	22	22	19
14E1048_2014	3	5	3	3	5	22	0	3	3	3	0	0	0	8	5	17	4	0	44	3	0	0	3	4	17	1	1	3	1	1	5	2	3	5	3	3	4	3	5	3	1	1	1	15	3	8	0	0	17
14E1234_2014	0	2	0	0	2	19	3	0	0	2	3	3	3	5	2	14	3	3	41	2	3	3	2	3	14	4	4	2	4	4	2	1	2	2	2	2	3	2	4	2	4	4	4	12	2	5	3	3	14
15E013_2015	0	2	0	0	2	19	3	0	0	2	3	3	3	5	2	14	3	3	41	2	3	3	2	3	14	4	4	2	4	4	2	1	2	2	2	2	3	2	4	2	4	4	4	12	2	5	3	3	14
15E044_2015	2	4	2	2	4	21	3	2	2	0	3	3	3	7	4	16	5	3	43	2	3	3	2	3	16	4	4	2	4	4	4	1	2	4	0	0	3	2	4	2	4	4	4	14	2	7	3	3	16
15E135_2015	3	5	3	3	5	22	0	3	3	3	0	0	0	8	5	17	4	0	44	3	0	0	3	4	17	1	1	3	1	1	5	2	3	5	3	3	4	3	5	3	1	1	1	15	3	8	0	0	17
15E141_2015	3	5	3	3	5	22	0	3	3	3	0	0	0	8	5	17	4	0	44	3	0	0	3	4	17	1	1	3	1	1	5	2	3	5	3	3	4	3	5	3	1	1	1	15	3	8	0	0	17
15E164_2015	3	5	3	3	5	22	0	3	3	3	0	0	0	8	5	17	4	0	44	3	0	0	3	4	17	1	1	3	1	1	5	2	3	5	3	3	4	3	5	3	1	1	1	15	3	8	0	0	17
15E173_2015	5	7	5	5	7	24	8	5	5	7	8	8	8	0	7	19	8	8	46	7	8	8	7	8	19	9	9	7	9	9	7	6	7	7	7	7	8	7	9	7	9	9	9	17	7	10	8	8	19
15E175_2015	2	4	2	2	4	21	5	2	2	4	5	5	5	7	0	16	5	5	43	4	5	5	4	5	16	6	6	4	6	6	4	3	4	4	4	4	5	4	6	4	6	6	6	14	4	7	5	5	16
15E2020_2015	14	16	14	14	16	19	17	14	14	16	17	17	17	19	16	0	17	17	51	16	17	17	16	17	0	18	18	16	18	18	16	15	16	16	16	16	17	16	18	16	18	18	18	4	16	15	17	17	0
15E299_2015	3	5	3	3	5	22	4	3	3	5	4	4	4	8	5	17	0	4	44	5	4	4	5	6	17	5	5	5	5	5	5	4	5	5	5	5	6	5	7	5	5	5	5	15	5	8	4	4	17
15E368_2015	3	5	3	3	5	22	0	3	3	3	0	0	0	8	5	17	4	0	44	3	0	0	3	4	17	1	1	3	1	1	5	2	3	5	3	3	4	3	5	3	1	1	1	15	3	8	0	0	17
15E396_2015	41	43	41	41	43	46	44	41	41	43	44	44	44	46	43	51	44	44	0	43	44	44	43	44	51	45	45	43	45	45	43	42	43	43	43	43	44	43	45	43	45	45	45	49	43	46	44	44	51
15E444_2015	2	4	2	2	4	21	3	2	2	2	3	3	3	7	4	16	5	3	43	0	3	3	2	3	16	4	4	2	4	4	4	1	2	4	2	2	3	2	4	0	4	4	4	14	0	7	3	3	16
15E446_2015	3	5	3	3	5	22	0	3	3	3	0	0	0	8	5	17	4	0	44	3	0	0	3	4	17	1	1	3	1	1	5	2	3	5	3	3	4	3	5	3	1	1	1	15	3	8	0	0	17
15E447_2015	3	5	3	3	5	22	0	3	3	3	0	0	0	8	5	17	4	0	44	3	0	0	3	4	17	1	1	3	1	1	5	2	3	5	3	3	4	3	5	3	1	1	1	15	3	8	0	0	17
15E468_2015	2	4	2	2	4	21	3	2	2	2	3	3	3	7	4	16	5	3	43	2	3	3	0	3	16	4	4	0	4	4	4	1	2	4	2	2	3	2	4	2	4	4	4	14	2	7	3	3	16
15E492_2015	3	5	3	3	5	22	4	3	3	3	4	4	4	8	5	17	6	4	44	3	4	4	3	0	17	5	5	3	5	5	5	2	3	5	3	3	4	3	5	3	5	5	5	15	3	8	4	4	17
15E505_2015	14	16	14	14	16	19	17	14	14	16	17	17	17	19	16	0	17	17	51	16	17	17	16	17	0	18	18	16	18	18	16	15	16	16	16	16	17	16	18	16	18	18	18	4	16	15	17	17	0
15E508_2015	4	6	4	4	6	23	1	4	4	4	1	1	1	9	6	18	5	1	45	4	1	1	4	5	18	0	2	4	0	2	6	3	4	6	4	4	5	4	6	4	2	2	2	16	4	9	1	1	18
15E519_2015	4	6	4	4	6	23	1	4	4	4	1	1	1	9	6	18	5	1	45	4	1	1	4	5	18	2	0	4	2	0	6	3	4	6	4	4	5	4	6	4	2	2	2	16	4	9	1	1	18
15E556_2015	2	4	2	2	4	21	3	2	2	2	3	3	3	7	4	16	5	3	43	2	3	3	0	3	16	4	4	0	4	4	4	1	2	4	2	2	3	2	4	2	4	4	4	14	2	7	3	3	16
15E584_2015	4	6	4	4	6	23	1	4	4	4	1	1	1	9	6	18	5	1	45	4	1	1	4	5	18	0	2	4	0	2	6	3	4	6	4	4	5	4	6	4	2	2	2	16	4	9	1	1	18
15ESS2035_2015	4	6	4	4	6	23	1	4	4	4	1	1	1	9	6	18	5	1	45	4	1	1	4	5	18	2	0	4	2	0	6	3	4	6	4	4	5	4	6	4	2	2	2	16	4	9	1	1	18
16E017_2016	2	4	2	2	4	21	5	2	2	4	5	5	5	7	4	16	5	5	43	4	5	5	4	5	16	6	6	4	6	6	0	3	4	0	4	4	5	4	6	4	6	6	6	14	4	7	5	5	16
16E036_2016	1	3	1	1	3	20	2	1	1	1	2	2	2	6	3	15	4	2	42	1	2	2	1	2	15	3	3	1	3	3	3	0	1	3	1	1	2	1	3	1	3	3	3	13	1	6	2	2	15
16E059_2016	2	4	2	2	4	21	3	2	2	2	3	3	3	7	4	16	5	3	43	2	3	3	2	3	16	4	4	2	4	4	4	1	0	4	2	2	3	2	4	2	4	4	4	14	2	7	3	3	16
16E088_2016	2	4	2	2	4	21	5	2	2	4	5	5	5	7	4	16	5	5	43	4	5	5	4	5	16	6	6	4	6	6	0	3	4	0	4	4	5	4	6	4	6	6	6	14	4	7	5	5	16
16E110_2016	2	4	2	2	4	21	3	2	2	0	3	3	3	7	4	16	5	3	43	2	3	3	2	3	16	4	4	2	4	4	4	1	2	4	0	0	3	2	4	2	4	4	4	14	2	7	3	3	16
16E111_2016	2	4	2	2	4	21	3	2	2	0	3	3	3	7	4	16	5	3	43	2	3	3	2	3	16	4	4	2	4	4	4	1	2	4	0	0	3	2	4	2	4	4	4	14	2	7	3	3	16
16E115_2016	3	5	3	3	5	22	4	3	3	3	4	4	4	8	5	17	6	4	44	3	4	4	3	4	17	5	5	3	5	5	5	2	3	5	3	3	0	3	5	3	5	5	5	15	3	8	4	4	17
16E130_2016	2	4	2	2	4	21	3	2	2	2	3	3	3	7	4	16	5	3	43	2	3	3	2	3	16	4	4	2	4	4	4	1	2	4	2	2	3	0	4	2	4	4	4	14	2	7	3	3	16
16E137_2016	4	6	4	4	6	23	5	4	4	4	5	5	5	9	6	18	7	5	45	4	5	5	4	5	18	6	6	4	6	6	6	3	4	6	4	4	5	4	0	4	6	6	6	16	4	9	5	5	18
16E150_2016	2	4	2	2	4	21	3	2	2	2	3	3	3	7	4	16	5	3	43	0	3	3	2	3	16	4	4	2	4	4	4	1	2	4	2	2	3	2	4	0	4	4	4	14	0	7	3	3	16
16E170_2016	4	6	4	4	6	23	1	4	4	4	1	1	1	9	6	18	5	1	45	4	1	1	4	5	18	2	2	4	2	2	6	3	4	6	4	4	5	4	6	4	0	2	2	16	4	9	1	1	18
16E198_2016	4	6	4	4	6	23	1	4	4	4	1	1	1	9	6	18	5	1	45	4	1	1	4	5	18	2	2	4	2	2	6	3	4	6	4	4	5	4	6	4	2	0	0	16	4	9	1	1	18
16E236_2016	4	6	4	4	6	23	1	4	4	4	1	1	1	9	6	18	5	1	45	4	1	1	4	5	18	2	2	4	2	2	6	3	4	6	4	4	5	4	6	4	2	0	0	16	4	9	1	1	18
16E242_2016	12	14	12	12	14	17	15	12	12	14	15	15	15	17	14	4	15	15	49	14	15	15	14	15	4	16	16	14	16	16	14	13	14	14	14	14	15	14	16	14	16	16	16	0	14	13	15	15	4
16E255_2016	2	4	2	2	4	21	3	2	2	2	3	3	3	7	4	16	5	3	43	0	3	3	2	3	16	4	4	2	4	4	4	1	2	4	2	2	3	2	4	0	4	4	4	14	0	7	3	3	16
16E283_2016	5	7	5	5	7	24	8	5	5	7	8	8	8	10	7	15	8	8	46	7	8	8	7	8	15	9	9	7	9	9	7	6	7	7	7	7	8	7	9	7	9	9	9	13	7	0	8	8	15
16E301_2016	3	5	3	3	5	22	0	3	3	3	0	0	0	8	5	17	4	0	44	3	0	0	3	4	17	1	1	3	1	1	5	2	3	5	3	3	4	3	5	3	1	1	1	15	3	8	0	0	17
16E312_2016	3	5	3	3	5	22	0	3	3	3	0	0	0	8	5	17	4	0	44	3	0	0	3	4	17	1	1	3	1	1	5	2	3	5	3	3	4	3	5	3	1	1	1	15	3	8	0	0	17
16E366_2016	14	16	14	14	16	19	17	14	14	16	17	17	17	19	16	0	17	17	51	16	17	17	16	17	0	18	18	16	18	18	16	15	16	16	16	16	17	16	18	16	18	18	18	4	16	15	17	17	0
16E488_2016	14	16	14	14	16	19	17	14	14	16	17	17	17	19	16	0	17	17	51	16	17	17	16	17	0	18	18	16	18	18	16	15	16	16	16	16	17	16	18	16	18	18	18	4	16	15	17	17	0
16ESS0300_2016	15	17	15	15	17	20	18	15	15	17	18	18	18	20	17	1	18	18	52	17	18	18	17	18	1	19	19	17	19	19	17	16	17	17	17	17	18	17	19	17	19	19	19	5	17	16	18	18	1
16ESS1055_2016	5	7	5	5	7	24	8	5	5	7	8	8	8	10	7	19	8	8	46	7	8	8	7	8	19	9	9	7	9	9	7	6	7	7	7	7	8	7	9	7	9	9	9	17	7	10	8	8	19
17E004_2017	14	16	14	14	16	19	17	14	14	16	17	17	17	19	16	0	17	17	51	16	17	17	16	17	0	18	18	16	18	18	16	15	16	16	16	16	17	16	18	16	18	18	18	4	16	15	17	17	0
17E011_2017	4	6	4	4	6	23	1	4	4	4	1	1	1	9	6	18	5	1	45	4	1	1	4	5	18	2	2	4	2	2	6	3	4	6	4	4	5	4	6	4	2	0	0	16	4	9	1	1	18
17E020_2017	2	4	2	2	4	21	3	2	2	0	3	3	3	7	4	16	5	3	43	2	3	3	2	3	16	4	4	2	4	4	4	1	2	4	0	0	3	2	4	2	4	4	4	14	2	7	3	3	16
17E041_2017	14	16	14	14	16	19	17	14	14	16	17	17	17	19	16	0	17	17	51	16	17	17	16	17	0	18	18	16	18	18	16	15	16	16	16	16	17	16	18	16	18	18	18	4	16	15	17	17	0
17E047_2017	1	3	1	1	3	20	2	1	1	1	2	2	2	6	3	15	4	2	42	1	2	2	1	2	15	3	3	1	3	3	3	0	1	3	1	1	2	1	3	1	3	3	3	13	1	6	2	2	15
17E074_2017	2	4	2	2	4	21	5	2	2	4	5	5	5	5	4	16	5	5	43	4	5	5	4	5	16	6	6	4	6	6	4	3	4	4	4	4	5	4	6	4	6	6	6	14	4	7	5	5	16
17E102_2017	2	4	2	2	4	21	3	2	2	2	3	3	3	7	4	16	5	3	43	2	3	3	2	3	16	4	4	2	4	4	4	1	2	4	2	2	3	0	4	2	4	4	4	14	2	7	3	3	16
17E108_2017	2	4	2	2	4	21	5	2	2	4	5	5	5	5	4	16	5	5	43	4	5	5	4	5	16	6	6	4	6	6	4	3	4	4	4	4	5	4	6	4	6	6	6	14	4	7	5	5	16
17E164_2017	3	5	3	3	5	22	0	3	3	3	0	0	0	8	5	17	4	0	44	3	0	0	3	4	17	1	1	3	1	1	5	2	3	5	3	3	4	3	5	3	1	1	1	15	3	8	0	0	17
17E175_2017	3	5	3	3	5	22	0	3	3	3	0	0	0	8	5	17	4	0	44	3	0	0	3	4	17	1	1	3	1	1	5	2	3	5	3	3	4	3	5	3	1	1	1	15	3	8	0	0	17
17E216_2017	5	7	5	5	7	24	2	5	5	5	2	2	2	10	7	19	6	2	46	5	2	2	5	6	19	1	3	5	1	3	7	4	5	7	5	5	6	5	7	5	3	3	3	17	5	10	2	2	19
17E220_2017	2	4	2	2	4	21	5	2	2	4	5	5	5	7	4	12	5	5	43	4	5	5	4	5	12	6	6	4	6	6	4	3	4	4	4	4	5	4	6	4	6	6	6	10	4	3	5	5	12
17E231_2017	3	5	3	3	5	22	0	3	3	3	0	0	0	8	5	17	4	0	44	3	0	0	3	4	17	1	1	3	1	1	5	2	3	5	3	3	4	3	5	3	1	1	1	15	3	8	0	0	17
17E255_2017	4	6	4	4	6	23	1	4	4	4	1	1	1	9	6	18	5	1	45	4	1	1	4	5	18	2	2	4	2	2	6	3	4	6	4	4	5	4	6	4	2	0	0	16	4	9	1	1	18
17E275_2017	3	5	3	3	5	22	0	3	3	3	0	0	0	8	5	17	4	0	44	3	0	0	3	4	17	1	1	3	1	1	5	2	3	5	3	3	4	3	5	3	1	1	1	15	3	8	0	0	17
17E299_2017	3	5	3	3	5	22	0	3	3	3	0	0	0	8	5	17	4	0	44	3	0	0	3	4	17	1	1	3	1	1	5	2	3	5	3	3	4	3	5	3	1	1	1	15	3	8	0	0	17
17E304_2017	3	5	3	3	5	22	0	3	3	3	0	0	0	8	5	17	4	0	44	3	0	0	3	4	17	1	1	3	1	1	5	2	3	5	3	3	4	3	5	3	1	1	1	15	3	8	0	0	17
17E319_2017	5	7	5	5	7	24	4	5	5	5	4	4	4	10	7	19	8	4	46	5	4	4	5	6	19	5	5	5	5	5	7	4	5	7	5	5	6	5	7	5	5	5	5	17	5	10	4	4	19
17E337_2017	2	4	2	2	4	21	3	2	2	0	3	3	3	7	4	16	5	3	43	2	3	3	2	3	16	4	4	2	4	4	4	1	2	4	0	0	3	2	4	2	4	4	4	14	2	7	3	3	16
17E428_2017	3	5	3	3	5	22	4	3	3	3	4	4	4	8	5	17	6	4	44	3	4	4	3	4	17	5	5	3	5	5	5	2	3	5	3	3	4	1	5	3	5	5	5	15	3	8	4	4	17
17E556_2017	3	5	3	3	5	22	0	3	3	3	0	0	0	8	5	17	4	0	44	3	0	0	3	4	17	1	1	3	1	1	5	2	3	5	3	3	4	3	5	3	1	1	1	15	3	8	0	0	17
17E557_2017	14	16	14	14	16	19	17	14	14	16	17	17	17	19	16	0	17	17	51	16	17	17	16	17	0	18	18	16	18	18	16	15	16	16	16	16	17	16	18	16	18	18	18	4	16	15	17	17	0
17E572_2017	14	16	14	14	16	19	17	14	14	16	17	17	17	19	16	0	17	17	51	16	17	17	16	17	0	18	18	16	18	18	16	15	16	16	16	16	17	16	18	16	18	18	18	4	16	15	17	17	0
17E612_2017	3	5	3	3	5	22	0	3	3	3	0	0	0	8	5	17	4	0	44	3	0	0	3	4	17	1	1	3	1	1	5	2	3	5	3	3	4	3	5	3	1	1	1	15	3	8	0	0	17
17ESS0250_2017	2	4	2	2	4	21	5	2	2	4	5	5	5	7	4	16	5	5	43	4	5	5	4	5	16	6	6	4	6	6	0	3	4	0	4	4	5	4	6	4	6	6	6	14	4	7	5	5	16
17ESS0293_2017	2	4	2	2	4	21	5	2	2	4	5	5	5	7	4	16	5	5	43	4	5	5	4	5	16	6	6	4	6	6	0	3	4	0	4	4	5	4	6	4	6	6	6	14	4	7	5	5	16
17ESS1903_2017	0	2	0	0	2	19	3	0	0	2	3	3	3	5	2	14	3	3	41	2	3	3	2	3	14	4	4	2	4	4	2	1	2	2	2	2	3	2	4	2	4	4	4	12	2	5	3	3	14
17ESS1905_2017	0	2	0	0	2	19	3	0	0	2	3	3	3	5	2	14	3	3	41	2	3	3	2	3	14	4	4	2	4	4	2	1	2	2	2	2	3	2	4	2	4	4	4	12	2	5	3	3	14
18ESS0051_2018	4	6	4	4	6	23	5	4	4	4	5	5	5	9	6	18	7	5	45	4	5	5	4	5	18	6	6	4	6	6	6	3	4	6	4	4	5	4	6	4	6	6	6	16	4	9	5	5	18
18ESS0106_2018	14	16	14	14	16	19	17	14	14	16	17	17	17	19	16	0	17	17	51	16	17	17	16	17	0	18	18	16	18	18	16	15	16	16	16	16	17	16	18	16	18	18	18	4	16	15	17	17	0
18ESS1424_2018	8	10	8	8	10	27	9	8	8	8	9	9	9	13	10	22	11	9	49	8	9	9	8	9	22	10	10	8	10	10	10	7	8	10	8	8	9	8	10	8	10	10	10	20	8	13	9	9	22
18ESS1890_2018	1	3	1	1	3	20	2	1	1	1	2	2	2	6	3	15	4	2	42	1	2	2	1	2	15	3	3	1	3	3	3	0	1	3	1	1	2	1	3	1	3	3	3	13	1	6	2	2	15
18ESS1929_2018	4	6	4	4	6	23	1	4	4	4	1	1	1	9	6	18	5	1	45	4	1	1	4	5	18	2	2	4	2	2	6	3	4	6	4	4	5	4	6	4	2	0	0	16	4	9	1	1	18
19E0341_2019	3	5	3	3	5	22	4	3	3	3	4	4	4	8	5	17	6	4	44	3	4	4	3	4	17	5	5	3	5	5	5	2	3	5	3	3	4	1	5	3	5	5	5	15	3	8	4	4	17
19ESS0333_2019	2	4	2	2	4	21	3	2	2	2	3	3	3	7	4	16	5	3	43	2	3	3	2	3	16	4	4	2	4	4	4	1	2	4	2	2	3	0	4	2	4	4	4	14	2	7	3	3	16
26FS14	3	5	3	3	5	22	6	3	3	5	6	6	6	8	5	17	6	6	44	5	6	6	5	6	17	7	7	5	7	7	5	4	5	5	5	5	6	5	7	5	7	7	7	15	5	8	6	6	17
26FS26	3	5	3	3	5	22	6	3	3	5	6	6	6	8	5	17	6	6	44	5	6	6	5	6	17	7	7	5	7	7	5	4	5	5	5	5	6	5	7	5	7	7	7	15	5	8	6	6	17
26FS8	3	5	3	3	5	22	0	3	3	3	0	0	0	8	5	17	4	0	44	3	0	0	3	4	17	1	1	3	1	1	5	2	3	5	3	3	4	3	5	3	1	1	1	15	3	8	0	0	17
37FS4	3	5	3	3	5	22	4	3	3	3	4	4	4	8	5	17	6	4	44	3	4	4	3	4	17	5	5	3	5	5	5	2	3	5	3	3	4	3	5	3	5	5	5	15	3	8	4	4	17
GCA002313125	1	3	1	1	3	20	4	1	1	3	4	4	4	6	3	15	4	4	42	3	4	4	3	4	15	5	5	3	5	5	3	2	3	3	3	3	4	3	5	3	5	5	5	13	3	6	4	4	15
GCA004124035	2	4	2	2	4	21	5	2	2	4	5	5	5	7	4	16	5	5	43	4	5	5	4	5	16	6	6	4	6	6	0	3	4	0	4	4	5	4	6	4	6	6	6	14	4	7	5	5	16
GCA004124175	3	5	3	3	5	22	4	3	3	3	4	4	4	8	5	17	6	4	44	3	4	4	3	4	17	5	5	3	5	5	5	2	3	5	3	3	0	3	5	3	5	5	5	15	3	8	4	4	17
GCA005856765	10	12	10	10	12	15	13	10	10	12	13	13	13	15	12	4	13	13	47	12	13	13	12	13	4	14	14	12	14	14	12	11	12	12	12	12	13	12	14	12	14	14	14	2	12	11	13	13	4
GCA007582595	36	38	36	36	38	43	39	36	36	38	39	39	39	41	38	48	39	39	45	38	39	39	38	39	48	40	40	38	40	40	38	37	38	38	38	38	39	38	40	38	40	40	40	46	38	41	39	39	48
GCA007650495	14	16	14	14	16	19	17	14	14	16	17	17	17	19	16	0	17	17	51	16	17	17	16	17	0	18	18	16	18	18	16	15	16	16	16	16	17	16	18	16	18	18	18	4	16	15	17	17	0
GCA007777685	14	16	14	14	16	19	17	14	14	16	17	17	17	19	16	0	17	17	51	16	17	17	16	17	0	18	18	16	18	18	16	15	16	16	16	16	17	16	18	16	18	18	18	4	16	15	17	17	0
GCA008931225	1	3	1	1	3	20	2	1	1	1	2	2	2	6	3	15	4	2	42	1	2	2	1	2	15	3	3	1	3	3	3	0	1	3	1	1	2	1	3	1	3	3	3	13	1	6	2	2	15
GCA008931245	2	4	2	2	4	21	3	2	2	2	3	3	3	7	4	16	5	3	43	2	3	3	2	3	16	4	4	2	4	4	4	1	2	4	2	2	3	2	4	2	4	4	4	14	2	7	3	3	16
GCA009806735	3	5	3	3	5	22	6	3	3	5	6	6	6	8	5	17	6	6	44	5	6	6	5	6	17	7	7	5	7	7	5	4	5	5	5	5	6	5	7	5	7	7	7	15	5	8	6	6	17
GCA010870325	36	38	36	36	38	43	39	36	36	38	39	39	39	41	38	48	39	39	45	38	39	39	38	39	48	40	40	38	40	40	38	37	38	38	38	38	39	38	40	38	40	40	40	46	38	41	39	39	48
GCA013232425	2	4	2	2	4	21	3	2	2	0	3	3	3	7	4	16	5	3	43	2	3	3	2	3	16	4	4	2	4	4	4	1	2	4	0	0	3	2	4	2	4	4	4	14	2	7	3	3	16
GCA013416235	7	9	7	7	9	26	10	7	7	9	10	10	10	12	9	21	10	10	48	9	10	10	9	10	21	11	11	9	11	11	9	8	9	9	9	9	10	9	11	9	11	11	11	19	9	12	10	10	21
GP12	2	4	2	2	4	21	3	2	2	2	3	3	3	7	4	16	5	3	43	2	3	3	2	3	16	4	4	2	4	4	4	1	2	4	2	2	3	0	4	2	4	4	4	14	2	7	3	3	16
GP9	2	4	2	2	4	21	3	2	2	2	3	3	3	7	4	16	5	3	43	2	3	3	2	3	16	4	4	2	4	4	4	1	2	4	2	2	3	0	4	2	4	4	4	14	2	7	3	3	16
pHNSHP45-2	0	2	0	0	2	19	3	0	0	2	3	3	3	5	2	14	3	3	41	2	3	3	2	3	14	4	4	2	4	4	2	1	2	2	2	2	3	2	4	2	4	4	4	12	2	5	3	3	14
[truncated: 58 more columns]
